# Supplementary material for: Development of a bioprinter-based method for incorporating metabolic competence into high-throughput in vitro assays
Source: Front Toxicol. 2023 May 4;5:1196245. doi: 10.3389/ftox.2023.1196245 (PMC10192685; doi:10.3389/ftox.2023.1196245)
Supplement: Supplementary file 2 [file DataSheet1.xlsx]

## Sheet: Abbreviations
Abbreviation	Meaning
No Met	Assay mode without metabolism (control, no alginate microspheres)
Met Neg	Assay mode without metabolism (treatment with empty dH2O-alginate microspheres)
Met Pos	Assay mode with metabolism (treatment with S9-alginate microspheres)
DTXSID	DSSTox substance identifier
STKC	Stock concentration
BioRep	Biological replicate
TechRep	Technical replicate
Resp	Normalized response
CV	Coefficient of variation
CYP	Cytochrome P450 enzyme
-UDPGA	Without cofactors
+UDPGA	With cofactors, incl. UDPGA
bmad	Baseline median absolute deviation
resp_max	Maximum observed response
resp_min	Minimum observed response
max_mean	Maximum mean response
max_mean_conc	Concentration of the maximum mean response
max_med	Maximum median response value
max_med_conc	Concentration of the maximum median response
logc_max	Maximum concentration on the log scale
logc_min	Minimum concentration on the log scale
nconc	The total number of concentration groups
npts	Total number of observed responses (i.e. data points in the concentration series)
nrep	Number of replicates in concentration groups
nmed_gtbl	The number of median responses greater than 3BMAD
hitc	Hitcall
modl	Best model fit from tcplFit2 curve-fitting
fitc	Fit category
coff	Cutoff
top_over_cutoff	Ratio of the top of the best model fit curve and the cutoff
rmse	Root mean squared error
a	The y-scale parameter for poly1, poly2, pow, exp2, or exp3 model
er	Error term
bmr	Benchmark response
bmdl	Lower 95% confidence bound on the benchmark dose/concentration estimate
bmdu	Upper 95%confidence bound on the benchmark dose/concentration estimate
caikwt	Akaike Information Criteria weight of constant model relative to the best model fit
mll	Maximum log-likelihood of the best model fit
ac50	Concentration where 50% of the maximal response occurs- if ’modl’ is the Hill or Gain-loss model this is for the "gain" side of the response
top	The maximal response on the best model curve fit- i.e. top of the curve fit
ac5	Concentration where 5% of the maximal response occurs
ac10	Concentration where 10% of the maximal response occurs
ac20	Concentration where 20% of the maximal response occurs
acc	Concentration where the efficacy cutoff response occurs
ac1sd	Concentration where one standard deviation of the background response occurs
bmd	Benchmark response/concentration estimate- concentration where the benchmark response occurs
tp	The top curve parameter for the exp4, exp5, hill, or gnls model
p	The power parameter for the pow, exp3, exp5, gnls, or hill model- for gnls this is the gain power parameter
q	Theloss power parameter for the gnls model
ga	The gain parameter for the hill or gnls model- gain AC50
la	The loss parameter for the gnls model, loss AC50
ac50_loss	Concentration where 50% of the maximal response occurs- if ’modl’ is the Hill or Gain-loss model this is for the "loss" side of the response
b	Thex-scale parameter for poly2, exp2, or exp3 model
resp_unit	Response Units
conc_unit	Concentration Units
AUC	Area under curve
cnst	Constant model
poly1	Linear model
poly2	Quadratic model
pow	Power model
hill	Hill model
gnls	Gain-loss model
exp2	Exponential 2 model
exp3	Exponential 3 model
exp4	Exponential 4 model
exp5	Exponential 5 model

## Sheet: Table 1
	Compound	Metabolism	CV	Z'-factor
	DMSO	No Met	10.9846	NA
	17β-estradiol	Met Neg	12.7807	0.614266
		Met Pos	14.9299	0.197316
	Ethylparaben	Met Neg	10.6975	0.509439
		Met Pos	16.745	0.142935
	trans-Stilbene	Met Neg	10.6799	0.488546
		Met Pos	10.9604	0.520872

## Sheet: Table 2
	Chemical Name	Classification	Concordance	Estrogenic Activity (hitc)		Efficacy (max_med)		Potency (bmd)
				Met Neg	Met Pos	Met Neg	Met Pos	Met Neg	Met Pos
	Daidzein	Agonist	1	1	1	4.57292	5.7846	0.21687	0.411863
	Resveratrol	Agonist	1	1	1	3.22106	4.31593	4.54085	9.12451
	Atrazine	Agonist Negative	0	1	1	0.773148	0.559567	101.02	113.582
	Spironolactone	Agonist Negative	1	0	0.661	0.428922	0.228739	>200	NA
	1,3-Diphenyl-1,3-propanedione	Bioactivated	1	1	1	1.63657	3.44909	4.38651	4.85514
	2-Nitroaniline	Bioactivated	0	0	0	0.102493	0.0848564	>200	>200
	4-Nonylphenol	Bioactivated	1	0.999	0.993	0.682364	0.812303	2.88257	2.63276
	Azobenzene	Bioactivated	1	1	1	1.04514	3.41483	27.1028	29.791
	Biphenyl	Bioactivated	1	0.073	1	0.555147	0.617302	>200	116.898
	Butralin	Bioactivated	1	1	1	0.828431	2.1307	9.10696	7.55808
	Dimethylbenzylcarbinyl acetate	Bioactivated	0	1	0.999	1.03554	1.11382	58.2285	107.959
	Dodecylphenol	Bioactivated	1	1	1	1.43435	1.78246	0.902971	0.451615
	Methoxychlor	Bioactivated	1	0.995	1	0.994475	1.66088	1.28213	1.01675
	Phenolphthalin	Bioactivated	0	1	1	1.51685	1.89589	44.0188	56.3894
	Pyriproxyfen	Bioactivated	1	0.424	1	1.12745	1.72581	NA	6.75958
	Quercetin	Bioactivated	1	1	1	1.72022	2.31672	22.2153	11.6062
	(Z)-Nerol	Bioinactivated	0	1	1	0.481994	0.542587	135.866	70.9956
	2,6-Dinitrotoluene	Bioinactivated	0	1	1	0.773284	1.07967	79.9531	58.3352
	Benzyl salicylate	Bioinactivated	1	1	0.039	1.69608	0.530081	12.0615	NA
	Butylparaben	Bioinactivated	1	1	0.879	4.9236	0.37561	3.14269	180.063
	Carbofuran	Bioinactivated	1	1	1	1.27072	0.616188	19.1184	118.897
	Dehydroepiandrosterone	Bioinactivated	0	1	1	2.48343	2.5248	0.196549	0.225292
	Penoxsulam	Bioinactivated	0	0	0	0.0359116	0.0391645	>200	>200
	Pentaerythritol dibromide	Bioinactivated	1	1	1	1.81127	1.36451	12.0766	24.2939
	Picloram	Bioinactivated	1	1	1	1.95711	2.21951	4.5587	29.8819

## Sheet: Supp. Table S1
Supplementary Table S1. Study reagents list including commercial assay kits and the ERTA assay medium formulation.
Materials		Source	Source Location	Catalog Number
UGT Activity Assay / Ligand Screening Kit		BioVision	Milpitas, CA	K692
Standard formulation Matrigel		Corning	Corning, New York	354234
Barium chloride (99.9% purity)		MilliporeSigma	St Louis, Missouri	342920
Poly-L-lysine (molecular weight: 70,000-150,000)		MilliporeSigma	St Louis, Missouri	P1274
Uridine 5′-diphosphoglucuronic acid trisodium salt		MilliporeSigma	St Louis, Missouri	U6751
Glutathione		MilliporeSigma	St Louis, Missouri	PHR1359
Adenosine 3′-phosphate 5′-phosphosulfate lithium salt hydrate		MilliporeSigma	St Louis, Missouri	A1651
Molecular biology grade dimethyl sulfoxide		MilliporeSigma	St Louis, Missouri	D8418
Phenobarbital/b-naphthoflavone induced male Sprague Dawley rat hepatic S9 (Lot 3966)		Molecular Toxicology	Boone, North Carolina	11-05L.2
Ultra-pure, medium viscosity sodium alginate (UP MVG)		NovaMatrix	Sandvika, Norway	4200301
Nicotinamide adenine dinucleotide phosphate regeneration system (NRS)		Promega	Madison, Wisconsin	V9510
P450-Glo™ CYP3A4 Assay		Promega	Madison, Wisconsin	V9002
P450-Glo™ CYP2B6 Assay		Promega	Madison, Wisconsin	V8322
P450-Glo™ CYP2C9 Assay		Promega	Madison, Wisconsin	V8792
P450-Glo™ CYP1A2 Assay		Promega	Madison, Wisconsin	V8772
Bright-Glo Luciferase Assay System		Promega	Madison, Wisconsin	E2650
Dulbecco's phosphate-buffered saline (DPBS), no calcium, no magnesium		ThermoFisher	Waltham, MA	14190250
Opti-MEM I Reduced-Serum Medium		ThermoFisher	Waltham, MA	31985070
ERTA Assay Medium:
	Gibo DMEM, low glucose, with pyruvate, no glutamine, no phenol red (1X final concentration)	ThermoFisher	Waltham, MA	11054-001
	Charcoal/Dextran treated fetal bovine serum (1% final concentration)	Atlanta Bioloticals	Flowery Branch, GA	S11650
	Gibco L-Glutamine, 200mM (4mM final concentration)	ThermoFisher	Waltham, MA	25030-081
	Gibco HEPES, 1M (10mM final concentration)	ThermoFisher	Waltham, MA	15630080

## Sheet: Supp. Table S2
Supplementary Table S2. Optimized bioprinting parameters for microsphere extrusion using the Cellink BIOX base model.
Bioprinting Parameter	Value
Units	mm
Coordinates	Absolute
Syringe Diameter	20G, 0.5"
Printhead movement speed	1,000 mm/min
Extrusion Volume	17.5 µL
Retraction Volume	5 µL
Extrusion Z-height	0.4mm
Pause at well bottom	1 sec
Pause at well top	0.5 sec
Total print time (294/384 wells)	7m 21s

## Sheet: Supp. Table S3
Supplementary Table S3. The complete list of 25 test compounds and three reference compounds with chemical name, expected metabolic transformation, CAS registry number (CASN), DSSTox substance identifier (DTXSID), and stock concentration (STKC).
Chemical Name	Classification	CASN	DTXSID	STKC
17β-estradiol	ERTA Reference Standard Control	50-28-2	DTXSID0020573	100 pM
Ethylparaben	AIME Bioinactivation Control	120-47-8	DTXSID9022528	100 µM
trans-Stilbene	AIME Bioactivation Control	103-30-0	DTXSID4026050	100 µM
Daidzein	ER Agonist Control	486-66-8	DTXSID9022310	100 mM
Resveratrol	ER Agonist Control	501-36-0	DTXSID4031980	100 mM
Atrazine	ER Agonist Negative Control	1912-24-9	DTXSID9020112	100 mM
Spironolactone	ER Agonist Negative Control	52-01-7	DTXSID6034186	100 mM
1,3-Diphenyl-1,3-propanedione	Expected Bioactivation	120-46-7	DTXSID3041247	100 mM
2-Nitroaniline	Expected Bioactivation	88-74-4	DTXSID1025726	100 mM
4-Nonylphenol	Expected Bioactivation	104-40-5	DTXSID5033836	100 mM
Azobenzene	Expected Bioactivation	103-33-3	DTXSID8020123	100 mM
Biphenyl	Expected Bioactivation	92-52-4	DTXSID4020161	100 mM
Butralin	Expected Bioactivation	33629-47-9	DTXSID3032337	100 mM
Dimethylbenzylcarbinyl acetate	Expected Bioactivation	151-05-3	DTXSID3041877	100 mM
Dodecylphenol	Expected Bioactivation	27193-86-8	DTXSID1027926	100 mM
Methoxychlor	Expected Bioactivation	72-43-5	DTXSID9020827	100 mM
Phenolphthalin	Expected Bioactivation	81-90-3	DTXSID5022439	100 mM
Pyriproxyfen	Expected Bioactivation	95737-68-1	DTXSID1032640	100 mM
Quercetin	Expected Bioactivation	117-39-5	DTXSID4021218	100 mM
(Z)-Nerol	Expected Bioinactivation	106-25-2	DTXSID3026728	100 mM
2,6-Dinitrotoluene	Expected Bioinactivation	606-20-2	DTXSID5020528	100 mM
Benzyl salicylate	Expected Bioinactivation	118-58-1	DTXSID1024598	100 mM
Butylparaben	Expected Bioinactivation	94-26-8	DTXSID3020209	100 mM
Carbofuran	Expected Bioinactivation	1563-66-2	DTXSID9020249	100 mM
Dehydroepiandrosterone	Expected Bioinactivation	53-43-0	DTXSID4020379	100 mM
Penoxsulam	Expected Bioinactivation	219714-96-2	DTXSID0034803	100 mM
Pentaerythritol dibromide	Expected Bioinactivation	3296-90-0	DTXSID9020164	100 mM
Picloram	Expected Bioinactivation	1918-02-1	DTXSID1021160	100 mM

## Sheet: Supp. Table S4
Supplementary Table S4. Results from the ToxCast Pipeline analysis for 25 test compounds. Compounds are identified by chemical name, CAS registry number (CASN), and DSSTox substance identifier (DTXSID). Assay endpoints correspond to the ERTA assay in metabolism-negative (AIME_ERTA_MetNeg, dH2O-alginate microspheres) or metabolism-positive (AIME_ERTA_MetPos, S9-alginate microspheres) for each comp…
chemical_name	casn	dsstox_substance_id	assay_endpoint	bmad	resp_max	resp_min	max_mean	max_mean_conc	max_med	max_med_conc	logc_max	logc_min	nconc	npts	nrep	nmed_gtbl	hitc	modl	fitc	coff	top_over_cutoff	rmse	a	er	bmr	bmdl	bmdu	caikwt	mll	ac50	top	ac5	ac10	ac20	acc	ac1sd	bmd	tp	p	q	ga	la	ac50_loss	b	resp_unit	conc_unit	AUC
(Z)-Nerol	106-25-2	DTXSID3026728	AIME_ERTA_MetNeg	0.0852447	0.553867	-0.163194	0.491506	2.30103	0.481994	2.30103	2.30103	-2.69897	9	27	3	2	1	poly1	1	0.255734	2.01111	0.0903101	0.00257154	-2.60268	0.349386	119.078	156.093	8.8093e-11	26.0499	100	0.514309	10	20	40	99.4476	100.716	135.866	NA	NA	NA	NA	NA	NA	NA	fold_change	uM	12.8577
(Z)-Nerol	106-25-2	DTXSID3026728	AIME_ERTA_MetPos	0.0908794	0.603133	-0.227129	0.466544	2.30103	0.542587	2.30103	2.30103	-2.69897	9	27	3	3	1	hill	1	0.272638	2.03085	0.0961625	NA	-2.67723	0.348807	59.9795	84.9488	2.20329e-11	26.4235	59.2074	0.553686	21.6781	27.9741	36.892	58.5968	56.5954	70.9956	0.553686	2.93053	NA	59.2074	NA	NA	NA	fold_change	uM	21.0568
1,3-Diphenyl-1,3-propanedione	120-46-7	DTXSID3041247	AIME_ERTA_MetNeg	0.0852447	2.28039	-0.0345304	1.83105	1.47712	1.63657	1.47712	2.30103	-2.69897	9	27	3	6	1	gnls	1	0.255734	5.88942	0.247301	NA	-1.90695	0.349386	4.23118	4.68002	2.49826e-17	2.92265	5.09439	1.50612	3.52592	3.87111	4.28405	4.17788	4.18587	4.38651	1.50688	8	3.3765	5.09502	161.119	161.167	NA	fold_change	uM	136.613
1,3-Diphenyl-1,3-propanedione	120-46-7	DTXSID3041247	AIME_ERTA_MetPos	0.0908794	3.98896	-0.163658	3.41156	2	3.44909	2	2.30103	-2.69897	9	26	3	6	1	gnls	1	0.272638	11.5329	0.335601	NA	-1.54413	0.348807	4.47479	5.46177	1.24543e-20	-5.61826	11.3628	3.1443	3.40097	4.6286	6.46147	4.33807	4.23578	4.85514	3.23667	2.41912	2.47798	11.6324	367.85	376.358	NA	fold_change	uM	270.603
2,6-Dinitrotoluene	606-20-2	DTXSID5020528	AIME_ERTA_MetNeg	0.0852447	1.47753	-0.1875	0.77651	2	0.773284	2	2.30103	-2.69897	9	27	3	4	0.999678	poly1	1	0.255734	3.41753	0.368321	0.00436989	-1.50495	0.349386	59.9647	119.239	7.26503e-05	-7.3591	100	0.873979	10	20	40	58.5218	59.2684	79.9531	NA	NA	NA	NA	NA	NA	NA	fold_change	uM	21.8495
2,6-Dinitrotoluene	606-20-2	DTXSID5020528	AIME_ERTA_MetPos	0.0908794	2.19208	-0.167866	1.07523	2	1.07967	2.30103	2.30103	-2.69897	9	27	3	3	0.999965	poly1	1	0.272638	4.38629	0.405622	0.00597935	-1.52039	0.348807	45.5211	81.123	1.04716e-05	-7.74905	100	1.19587	10	20	40	45.5966	43.2433	58.3352	NA	NA	NA	NA	NA	NA	NA	fold_change	uM	29.8968
2-Nitroaniline	88-74-4	DTXSID1025726	AIME_ERTA_MetNeg	0.0852447	0.247238	-0.172454	0.0972868	2.30103	0.102493	2.30103	2.30103	-2.69897	9	27	3	0	4.60501e-06	poly1	1	0.255734	0.213928	0.0857516	0.000273544	-2.63819	0.349386	522.332	NA	0.607832	27.2048	100	0.0547088	10	20	40	934.892	946.819	1277.26	NA	NA	NA	NA	NA	NA	NA	fold_change	uM	1.36772
2-Nitroaniline	88-74-4	DTXSID1025726	AIME_ERTA_MetPos	0.0908794	0.140992	-0.243081	0.0665866	1.8451	0.0848564	2.30103	2.30103	-2.69897	9	27	3	0	3.19643e-07	poly1	1	0.272638	0.230451	0.0976994	0.000314149	-2.5887	0.348807	548.216	NA	0.464939	24.7864	100	0.0628298	10	20	40	867.862	823.071	1110.32	NA	NA	NA	NA	NA	NA	NA	fold_change	uM	1.57075
4-Nonylphenol	104-40-5	DTXSID5033836	AIME_ERTA_MetNeg	0.0852447	0.815972	-0.106354	0.679464	1.47712	0.682364	1.47712	2.30103	-2.69897	9	27	3	2	0.999325	gnls	1	0.255734	1.96708	0.168406	NA	-2.04454	0.349386	2.33915	16.3943	7.71382e-06	10.1234	1.93274	0.503049	0.45589	0.658124	0.980045	1.96459	1.98965	2.88257	0.506371	2.03418	7.56909	1.94524	61.514	61.6064	NA	fold_change	uM	30.3748
4-Nonylphenol	104-40-5	DTXSID5033836	AIME_ERTA_MetPos	0.0908794	1.20235	-0.148825	0.837616	1.47712	0.812303	1.47712	2.30103	-2.69897	9	27	3	2	0.992614	gnls	1	0.272638	2.00252	0.245009	NA	-1.71745	0.348807	1.99347	19.1624	0.00231901	0.511849	2.09219	0.545964	0.637003	0.861558	1.19558	2.09007	2.00488	2.63276	0.547348	2.47399	7.99286	2.09647	66.2962	66.335	NA	fold_change	uM	35.4299
Atrazine	1912-24-9	DTXSID9020112	AIME_ERTA_MetNeg	0.0852447	0.906077	-0.196133	0.703786	2.30103	0.773148	2.30103	2.30103	-2.69897	9	27	3	2	1	pow	1	0.255734	3.14058	0.115232	0.00126046	-2.48174	0.349386	92.2984	112.553	1.64833e-10	21.4098	113.246	0.803152	17.1189	30.2332	53.3941	78.2008	79.0185	101.02	NA	1.2187	NA	NA	NA	NA	NA	fold_change	uM	15.5537
Atrazine	1912-24-9	DTXSID9020112	AIME_ERTA_MetPos	0.0908794	0.718016	-0.219243	0.558353	2.30103	0.559567	2.30103	2.30103	-2.69897	9	26	3	1	0.999759	exp5	1	0.272638	2.05213	0.117268	NA	-2.24915	0.348807	104.536	130.941	2.54834e-05	17.0362	108.816	0.559489	78.5867	85.9857	94.4419	108.316	107.314	113.582	0.559489	8	NA	108.816	NA	NA	NA	fold_change	uM	2.00263
Azobenzene	103-33-3	DTXSID8020123	AIME_ERTA_MetNeg	0.0852447	1.66713	-0.190972	1.25189	2.30103	1.04514	2.30103	2.30103	-2.69897	9	27	3	4	1	exp5	1	0.255734	4.28004	0.149432	NA	-2.35825	0.349386	23.8086	30.8146	8.12584e-18	17.1885	41.4808	1.09455	6.32748	10.6414	18.2962	20.7771	20.9964	27.1028	1.09455	1.3847	NA	41.4808	NA	NA	NA	fold_change	uM	58.4068
Azobenzene	103-33-3	DTXSID8020123	AIME_ERTA_MetPos	0.0908794	3.5705	-0.201044	3.34088	2.30103	3.41483	2.30103	2.30103	-2.69897	9	27	3	4	1	exp5	1	0.272638	12.8909	0.240694	NA	-2.04415	0.348807	27.8223	31.7484	3.63521e-23	7.75363	82.5799	3.51454	20.2989	29.9193	44.8324	25.9228	25.1639	29.791	3.51454	1.85553	NA	82.5799	NA	NA	NA	fold_change	uM	92.4209
Benzyl salicylate	118-58-1	DTXSID1024598	AIME_ERTA_MetNeg	0.0852447	1.77416	-0.0661765	1.4573	2.30103	1.69608	2.30103	2.30103	-2.69897	9	27	3	5	1	pow	1	0.255734	6.63758	0.198575	0.0860234	-2.25189	0.349386	10.9331	13.5455	4.67107e-18	12.0413	58.3738	1.69746	0.976361	3.3452	11.4613	6.92853	7.08634	12.0615	NA	0.562871	NA	NA	NA	NA	NA	fold_change	uM	73.5247
Benzyl salicylate	118-58-1	DTXSID1024598	AIME_ERTA_MetPos	0.0908794	0.878299	-0.100813	0.503033	2	0.530081	2	2.30103	-2.69897	9	27	3	2	0.0389046	exp4	1	0.272638	0.699198	0.17727	NA	-2.26938	0.348807	NA	NA	0.00101195	13.7535	19.8632	0.190628	1.46989	3.01927	6.39453	NA	NA	NA	0.190628	NA	NA	19.8632	NA	NA	NA	fold_change	uM	13.7667
Biphenyl	92-52-4	DTXSID4020161	AIME_ERTA_MetNeg	0.0852447	1.37978	-0.127451	0.627619	-2.69897	0.555147	-2.69897	2.30103	-2.69897	9	27	3	1	0.0734717	pow	1	0.255734	0.816561	0.291085	5.96906e-06	-2.79555	0.349386	231.162	301.62	0.00131093	18.854	140.795	0.208822	43.8717	62.3199	88.5257	221.615	223.042	259.553	NA	1.97471	NA	NA	NA	NA	NA	fold_change	uM	1.78601
Biphenyl	92-52-4	DTXSID4020161	AIME_ERTA_MetPos	0.0908794	1.84751	-0.162602	0.686669	-2.69897	0.617302	2.30103	2.30103	-2.69897	9	27	3	1	0.999694	poly1	1	0.272638	2.18887	0.384234	0.00298385	-1.98287	0.348807	94.7333	155.504	1.32254e-05	3.41311	100	0.59677	10	20	40	91.3712	86.6554	116.898	NA	NA	NA	NA	NA	NA	NA	fold_change	uM	14.9193
Butralin	33629-47-9	DTXSID3032337	AIME_ERTA_MetNeg	0.0852447	1.20787	-0.0980392	0.857553	1.47712	0.828431	1.47712	2.30103	-2.69897	9	26	3	4	0.999999	exp5	1	0.255734	2.91214	0.285466	NA	-1.83422	0.349386	7.87887	10.6165	6.49148e-07	-0.654368	9.32591	0.744734	4.70312	5.68304	6.9226	8.17835	8.21237	9.10696	0.744734	3.80338	NA	9.32591	NA	NA	NA	fold_change	uM	67.561
Butralin	33629-47-9	DTXSID3032337	AIME_ERTA_MetPos	0.0908794	2.43548	-0.172662	1.90645	1.47712	2.1307	1.8451	2.30103	-2.69897	9	26	3	5	1	hill	1	0.272638	6.54996	0.264196	NA	-1.64955	0.348807	6.63677	8.62188	1.67956e-17	-1.29276	10.9112	1.78577	5.08431	6.17153	7.61607	6.99591	6.88387	7.55808	1.78577	3.85582	NA	10.9112	NA	NA	NA	fold_change	uM	156.769
Butylparaben	94-26-8	DTXSID3020209	AIME_ERTA_MetNeg	0.0852447	5.65686	0.0363636	4.81081	1.47712	4.9236	1.8451	2.30103	-2.69897	9	27	3	7	1	exp5	1	0.255734	15.1196	1.07211	NA	-0.413716	0.349386	2.63397	3.71791	2.52972e-12	-37.2749	6.83039	3.86659	2.47419	3.2761	4.39001	2.76855	2.78276	3.14269	3.86659	2.56402	NA	6.83039	NA	NA	NA	fold_change	uM	359.607
Butylparaben	94-26-8	DTXSID3020209	AIME_ERTA_MetPos	0.0908794	1.05132	-0.173861	0.537194	2.30103	0.37561	2.30103	2.30103	-2.69897	9	27	3	1	0.878659	poly1	1	0.272638	1.42103	0.203315	0.00193714	-1.91723	0.348807	120.607	305.269	0.00254299	6.23088	100	0.387428	10	20	40	140.743	133.479	180.063	NA	NA	NA	NA	NA	NA	NA	fold_change	uM	9.6857
Carbofuran	1563-66-2	DTXSID9020249	AIME_ERTA_MetNeg	0.0852447	1.52894	-0.188657	1.34473	2.30103	1.27072	2.30103	2.30103	-2.69897	9	27	3	4	1	exp4	1	0.255734	5.44559	0.127433	NA	-2.21608	0.349386	16.4248	22.1472	3.00029e-19	16.082	45.8762	1.39262	3.39486	6.97332	14.7688	13.4286	13.6188	19.1184	1.39262	NA	NA	45.8762	NA	NA	NA	fold_change	uM	67.4341
Carbofuran	1563-66-2	DTXSID9020249	AIME_ERTA_MetPos	0.0908794	1.03155	-0.263407	0.732558	2.30103	0.616188	2.30103	2.30103	-2.69897	9	27	3	1	1	poly1	1	0.272638	2.15207	0.135222	0.00293369	-2.42311	0.348807	103.303	139.299	6.40088e-09	18.3611	100	0.586738	10	20	40	92.9336	88.1372	118.897	NA	NA	NA	NA	NA	NA	NA	fold_change	uM	14.6684
Daidzein	486-66-8	DTXSID9022310	AIME_ERTA_MetNeg	0.0852447	5.16022	-0.0179558	4.44321	1.47712	4.57292	1.47712	2.30103	-2.69897	9	27	3	7	1	exp4	1	0.255734	14.53	0.696189	NA	-0.553141	0.349386	0.145852	0.323452	6.46199e-18	-29.2876	1.52233	3.71583	0.112653	0.231399	0.490081	0.156606	0.158678	0.21687	3.71583	NA	NA	1.52233	NA	NA	NA	fold_change	uM	363.42
Daidzein	486-66-8	DTXSID9022310	AIME_ERTA_MetPos	0.0908794	6.86278	-0.105678	5.69629	1.47712	5.7846	1.47712	2.30103	-2.69897	9	27	3	7	1	gnls	1	0.272638	20.9854	0.564134	NA	-0.854712	0.348807	0.358837	0.500792	3.07965e-22	-22.257	3.66557	5.72143	0.344962	0.646646	1.26196	0.330519	0.315334	0.411863	7.75568	1.16935	0.939459	5.60164	177.139	308.96	NA	fold_change	uM	510.148
Dehydroepiandrosterone	53-43-0	DTXSID4020379	AIME_ERTA_MetNeg	0.0852447	2.53472	-0.089566	2.26141	1	2.48343	1.47712	2.30103	-2.69897	9	27	3	8	1	gnls	1	0.255734	9.27637	0.275851	NA	-1.78254	0.349386	0.167426	0.231043	8.45293e-22	-0.386927	0.593086	2.37228	0.0927472	0.14875	0.248216	0.156841	0.158256	0.196549	2.40447	1.58012	2.26823	0.603218	126.728	128.21	NA	fold_change	uM	205.026
Dehydroepiandrosterone	53-43-0	DTXSID4020379	AIME_ERTA_MetPos	0.0908794	2.97476	-0.172324	2.48754	1.47712	2.5248	1.8451	2.30103	-2.69897	9	27	3	7	1	gnls	1	0.272638	9.16367	0.28295	NA	-1.52566	0.348807	0.18303	0.277103	1.19759e-21	-4.06068	0.773451	2.49837	0.104621	0.174079	0.302313	0.186035	0.178672	0.225292	2.52889	1.46616	2.61796	0.786293	171.392	172.932	NA	fold_change	uM	233.297
Dimethylbenzylcarbinyl acetate	151-05-3	DTXSID3041877	AIME_ERTA_MetNeg	0.0852447	1.53708	-0.193627	0.895005	2.30103	1.03554	2.30103	2.30103	-2.69897	9	27	3	3	0.999803	poly1	1	0.255734	4.69258	0.328563	0.00600026	-1.54271	0.349386	45.6198	80.271	9.6904e-05	-5.52624	100	1.20005	10	20	40	42.6205	43.1642	58.2285	NA	NA	NA	NA	NA	NA	NA	fold_change	uM	30.0013
Dimethylbenzylcarbinyl acetate	151-05-3	DTXSID3041877	AIME_ERTA_MetPos	0.0908794	1.68035	-0.161871	1.01988	2.30103	1.11382	2.30103	2.30103	-2.69897	9	27	3	2	0.998958	exp2	1	0.272638	4.20267	0.386704	0.17981	-1.62933	0.348807	96.9364	128.846	0.000663984	-6.61268	143.341	1.14581	27.6896	49.3566	82.2677	92.3819	89.219	107.959	NA	NA	NA	NA	NA	NA	100.114	fold_change	uM	12.8951
Dodecylphenol	27193-86-8	DTXSID1027926	AIME_ERTA_MetNeg	0.0852447	1.61011	-0.165289	1.43435	0.69897	1.43435	0.69897	2.30103	-2.69897	9	21	2	3	1	gnls	1	0.255734	4.87252	0.166208	NA	-2.70523	0.349386	0.817436	0.943787	1.02985e-14	14.0413	1.01748	1.24607	0.700719	0.770282	0.853613	0.857122	0.858859	0.902971	1.24607	7.89448	8	1.01748	34.5908	34.5908	NA	fold_change	uM	42.9251
Dodecylphenol	27193-86-8	DTXSID1027926	AIME_ERTA_MetPos	0.0908794	1.93402	-0.0835777	1.78246	1.47712	1.78246	1.47712	2.30103	-2.69897	9	21	2	4	1	gnls	1	0.272638	6.27282	0.451803	NA	-1.36957	0.348807	0.273903	0.84764	2.54455e-07	-9.24354	1.67217	1.71021	0.093469	0.197256	0.440831	0.335558	0.315341	0.451615	1.87169	0.993749	4.71836	1.99011	62.9327	64.486	NA	fold_change	uM	108.551
Methoxychlor	72-43-5	DTXSID9020827	AIME_ERTA_MetNeg	0.0852447	1.12847	-0.263158	1.00282	1	0.994475	1	2.30103	-2.69897	9	27	3	2	0.994966	gnls	1	0.255734	1.69062	0.220755	NA	-2.0151	0.349386	1.19006	NA	0.000161993	6.30759	1.07115	0.43235	0.741179	0.813783	0.900646	1.1219	1.1263	1.28213	0.43238	7.99575	4.71331	1.07116	33.8732	33.8742	NA	fold_change	uM	15.2436
Methoxychlor	72-43-5	DTXSID9020827	AIME_ERTA_MetPos	0.0908794	2.05091	-0.305483	1.7154	1	1.66088	1	2.30103	-2.69897	9	27	3	3	1	gnls	1	0.272638	5.16743	0.215562	NA	-1.87184	0.348807	0.947089	1.64722	3.82964e-14	4.58731	1.16829	1.40884	0.808558	0.887717	0.98242	0.977397	0.969452	1.01675	1.40893	7.99999	4.76897	1.16831	36.9453	36.9463	NA	fold_change	uM	54.006
Penoxsulam	219714-96-2	DTXSID0034803	AIME_ERTA_MetNeg	0.0852447	0.0914127	-0.150552	0.0362291	1.47712	0.0359116	1.47712	2.30103	-2.69897	9	27	3	0	1.98438e-13	poly1	1	0.255734	1.56049e-11	0.0636485	1.99535e-14	-2.87996	0.349386	2564.69	NA	0.731059	34.5459	100	3.9907e-12	10	20	40	1.28165e+13	1.298e+13	1.751e+13	NA	NA	NA	NA	NA	NA	NA	fold_change	uM	9.97675e-11
Penoxsulam	219714-96-2	DTXSID0034803	AIME_ERTA_MetPos	0.0908794	0.169675	-0.20347	0.0263292	1	0.0391645	0	2.30103	-2.69897	9	27	3	0	2.65788e-14	poly1	1	0.272638	6.26936e-11	0.0780063	8.54633e-14	-2.85433	0.348807	1789.15	NA	0.731059	31.4759	100	1.70927e-11	10	20	40	3.19012e+12	3.02547e+12	4.08136e+12	NA	NA	NA	NA	NA	NA	NA	fold_change	uM	4.27317e-10
Pentaerythritol dibromide	3296-90-0	DTXSID9020164	AIME_ERTA_MetNeg	0.0852447	2.1382	-0.183824	1.80051	2.30103	1.81127	2.30103	2.30103	-2.69897	9	27	3	5	1	exp4	1	0.255734	7.24193	0.17823	NA	-1.92501	0.349386	10.1739	14.3024	2.07417e-19	7.62633	40.0405	1.85201	2.96302	6.08628	12.8902	8.58397	8.70216	12.0766	1.85201	NA	NA	40.0405	NA	NA	NA	fold_change	uM	97.1626
Pentaerythritol dibromide	3296-90-0	DTXSID9020164	AIME_ERTA_MetPos	0.0908794	1.8739	-0.252033	1.3521	2.30103	1.36451	2.30103	2.30103	-2.69897	9	27	3	5	1	exp4	1	0.272638	5.25168	0.221708	NA	-1.72835	0.348807	18.6869	31.2537	2.20884e-12	2.2074	60.312	1.43181	4.46313	9.16761	19.4161	18.3799	17.33	24.2939	1.43181	NA	NA	60.312	NA	NA	NA	fold_change	uM	58.0733
Phenolphthalin	81-90-3	DTXSID5022439	AIME_ERTA_MetNeg	0.0852447	1.77083	-0.202479	1.46366	2.30103	1.51685	2.30103	2.30103	-2.69897	9	27	3	3	1	poly1	1	0.255734	6.20739	0.175939	0.0079372	-1.97855	0.349386	39.7722	49.4758	2.79169e-14	8.72395	100	1.58744	10	20	40	32.2197	32.6307	44.0188	NA	NA	NA	NA	NA	NA	NA	fold_change	uM	39.686
Phenolphthalin	81-90-3	DTXSID5022439	AIME_ERTA_MetPos	0.0908794	1.91707	-0.180488	1.77379	2.30103	1.89589	2.30103	2.30103	-2.69897	9	27	3	4	1	exp5	1	0.272638	6.78273	0.156753	NA	-2.00524	0.348807	52.1602	61.2049	6.04237e-16	10.5035	90.2051	1.84923	32.5154	43.1124	57.8527	50.7201	49.5935	56.3894	1.84923	2.5517	NA	90.2051	NA	NA	NA	fold_change	uM	36.8461
Picloram	1918-02-01	DTXSID1021160	AIME_ERTA_MetNeg	0.0852447	2.12584	-0.167769	1.85988	2.30103	1.95711	2.30103	2.30103	-2.69897	9	27	3	6	1	hill	1	0.255734	9.60701	0.247018	NA	-1.86334	0.349386	3.8187	5.4653	6.23238e-19	2.93404	40.0152	2.45684	1.13897	2.81041	7.48989	2.96625	3.01746	4.5587	2.45684	0.82729	NA	40.0152	NA	NA	NA	fold_change	uM	121.853
Picloram	1918-02-01	DTXSID1021160	AIME_ERTA_MetPos	0.0908794	2.46188	-0.231672	1.92977	2.30103	2.21951	2.30103	2.30103	-2.69897	9	27	3	3	1	poly1	1	0.272638	8.56288	0.340018	0.0116728	-1.55977	0.348807	27.1915	33.1636	6.06174e-13	-5.13173	100	2.33457	10	20	40	23.3566	22.1512	29.8819	NA	NA	NA	NA	NA	NA	NA	fold_change	uM	58.3641
Pyriproxyfen	95737-68-1	DTXSID1032640	AIME_ERTA_MetNeg	0.0852447	1.35955	-0.163636	0.893188	-2.69897	1.12745	-2.69897	2.30103	-2.69897	9	27	3	3	0.424261	exp4	1	0.255734	0.993047	0.446935	NA	-1.16235	0.349386	NA	NA	0.138257	-14.6655	2.11855	0.253956	0.156774	0.322026	0.68202	NA	NA	NA	0.253956	NA	NA	2.11855	NA	NA	NA	fold_change	uM	24.6193
Pyriproxyfen	95737-68-1	DTXSID1032640	AIME_ERTA_MetPos	0.0908794	2.02053	-0.171463	1.69337	1.47712	1.72581	1.47712	2.30103	-2.69897	9	27	3	4	0.999997	gnls	1	0.272638	3.34187	0.512315	NA	-1.29604	0.348807	5.36033	10.2137	2.86888e-06	-13.8066	7.4732	0.91112	3.98351	4.67969	5.57016	6.24478	6.14613	6.75958	0.962988	4.63086	1.2464	7.60799	240.586	262.326	NA	fold_change	uM	76.5789
Quercetin	117-39-5	DTXSID4021218	AIME_ERTA_MetNeg	0.0852447	1.97672	-0.186275	1.68719	1.8451	1.72022	1.8451	2.30103	-2.69897	9	27	3	4	1	exp5	1	0.255734	5.95964	0.221499	NA	-1.86149	0.349386	11.687	24.0239	6.1407e-18	3.75451	25.1075	1.52408	18.1325	19.8397	21.7908	21.267	21.3041	22.2153	1.52408	8	NA	25.1075	NA	NA	NA	fold_change	uM	114.682
Quercetin	117-39-5	DTXSID4021218	AIME_ERTA_MetPos	0.0908794	2.33659	-0.117073	2.09347	1.8451	2.31672	1.8451	2.30103	-2.69897	9	27	3	4	1	gnls	1	0.272638	7.15681	0.409679	NA	-1.40397	0.348807	10.1729	22.3071	1.22537e-12	-9.80341	14.0203	1.95122	9.72118	10.6724	11.8081	11.1902	11.1049	11.6062	2.01777	7.99999	1.26844	14.094	445.691	469.491	NA	fold_change	uM	160.57
Resveratrol	501-36-0	DTXSID4031980	AIME_ERTA_MetNeg	0.0852447	3.84945	-0.107735	3.22418	1	3.22106	1	2.30103	-2.69897	9	27	3	6	1	gnls	1	0.255734	10.3718	0.431877	NA	-1.17539	0.349386	4.3295	5.27756	1.05388e-15	-14.4318	5.83044	2.65242	3.94381	4.35649	4.85272	4.33308	4.34118	4.54085	2.70339	7.5037	1.53899	5.85233	185.067	189.658	NA	fold_change	uM	220.605
Resveratrol	501-36-0	DTXSID4031980	AIME_ERTA_MetPos	0.0908794	5.19558	-0.299685	4.4557	1.8451	4.31593	1.8451	2.30103	-2.69897	9	27	3	5	1	gnls	1	0.272638	13.3184	0.583173	NA	-0.996683	0.348807	8.5757	11.0777	8.92316e-16	-20.8174	12.0454	3.63111	8.35705	9.17544	10.1516	8.82252	8.75968	9.12451	3.87999	7.99693	0.986444	12.1465	384.105	437.531	NA	fold_change	uM	296.365
Spironolactone	52-01-7	DTXSID6034186	AIME_ERTA_MetNeg	0.0852447	1.35843	-0.240196	0.572367	-2.69897	0.428922	-2.69897	2.30103	-2.69897	9	27	3	1	1.3768e-08	poly1	1	0.255734	1.84185e-11	0.292143	2.35512e-14	-2.23547	0.349386	1787.32	NA	0.731059	9.11737	100	4.71025e-12	10	20	40	1.08586e+13	1.09971e+13	1.48352e+13	NA	NA	NA	NA	NA	NA	NA	fold_change	uM	1.17756e-10
Spironolactone	52-01-7	DTXSID6034186	AIME_ERTA_MetPos	0.0908794	0.365854	-0.258537	0.260148	-2.69897	0.228739	-2.69897	2.30103	-2.69897	9	27	3	0	0.660518	gnls	1	0.272638	1.01096	0.117767	NA	-2.33467	0.348807	NA	NA	0.116519	18.8146	0.000196621	0.275628	0.000113468	0.000130649	0.000152148	0.000379008	0.000308379	NA	0.321471	5.30777	0.427048	0.000200493	0.0376768	0.0738095	NA	fold_change	uM	1.76962

## Sheet: SuppData. Fig1A
Method	Well Type	BioRep	Plate	Resp
Bioprinter	No Met	1	1	0.270016
Bioprinter	No Met	1	1	0.277865
Bioprinter	No Met	1	1	0.423862
Bioprinter	No Met	1	1	0.706436
Bioprinter	No Met	1	1	0.722135
Bioprinter	No Met	1	1	0.770801
Bioprinter	No Met	1	1	0.77551
Bioprinter	No Met	1	1	0.77708
Bioprinter	No Met	1	1	0.77865
Bioprinter	No Met	1	1	0.824176
Bioprinter	No Met	1	1	0.854003
Bioprinter	No Met	1	1	0.861852
Bioprinter	No Met	1	1	0.866562
Bioprinter	No Met	1	1	0.879121
Bioprinter	No Met	1	1	0.89325
Bioprinter	No Met	1	1	0.897959
Bioprinter	No Met	1	1	0.923077
Bioprinter	No Met	1	1	0.954474
Bioprinter	No Met	1	1	0.99529
Bioprinter	No Met	1	1	1
Bioprinter	No Met	1	1	1.0157
Bioprinter	No Met	1	1	1.04553
Bioprinter	No Met	1	1	1.04553
Bioprinter	No Met	1	1	1.06907
Bioprinter	No Met	1	1	1.07221
Bioprinter	No Met	1	1	1.08477
Bioprinter	No Met	1	1	1.10361
Bioprinter	No Met	1	1	1.10361
Bioprinter	No Met	1	1	1.14443
Bioprinter	No Met	1	1	1.14443
Bioprinter	No Met	1	1	1.18053
Bioprinter	No Met	1	1	1.1978
Bioprinter	No Met	1	1	1.23548
Bioprinter	No Met	1	1	1.24804
Bioprinter	No Met	1	1	1.25432
Bioprinter	No Met	1	1	1.27786
Bioprinter	No Met	1	1	1.281
Bioprinter	No Met	1	1	1.41444
Bioprinter	No Met	1	1	1.52276
Bioprinter	No Met	1	1	2.80377
Bioprinter	No Met	1	1	3.68132
Bioprinter	No Met	1	1	3.73626
Bioprinter	No Met	1	1	5.32496
Bioprinter	No Met	1	1	11.4694
Bioprinter	No Met	1	1	11.7975
Bioprinter	No Met	1	1	16.6248
Bioprinter	No Met	1	1	18.2684
Bioprinter	No Met	1	1	37.4364
Bioprinter	No Met	1	2	0.617769
Bioprinter	No Met	1	2	0.640496
Bioprinter	No Met	1	2	0.640496
Bioprinter	No Met	1	2	0.679752
Bioprinter	No Met	1	2	0.681818
Bioprinter	No Met	1	2	0.68595
Bioprinter	No Met	1	2	0.704545
Bioprinter	No Met	1	2	0.75
Bioprinter	No Met	1	2	0.799587
Bioprinter	No Met	1	2	0.81405
Bioprinter	No Met	1	2	0.834711
Bioprinter	No Met	1	2	0.836777
Bioprinter	No Met	1	2	0.857438
Bioprinter	No Met	1	2	0.857438
Bioprinter	No Met	1	2	0.902893
Bioprinter	No Met	1	2	0.933884
Bioprinter	No Met	1	2	0.977273
Bioprinter	No Met	1	2	0.981405
Bioprinter	No Met	1	2	0.993802
Bioprinter	No Met	1	2	1
Bioprinter	No Met	1	2	1.03099
Bioprinter	No Met	1	2	1.04545
Bioprinter	No Met	1	2	1.07438
Bioprinter	No Met	1	2	1.09917
Bioprinter	No Met	1	2	1.11364
Bioprinter	No Met	1	2	1.11777
Bioprinter	No Met	1	2	1.11777
Bioprinter	No Met	1	2	1.13843
Bioprinter	No Met	1	2	1.16116
Bioprinter	No Met	1	2	1.16942
Bioprinter	No Met	1	2	1.19008
Bioprinter	No Met	1	2	1.21074
Bioprinter	No Met	1	2	1.22314
Bioprinter	No Met	1	2	1.22314
Bioprinter	No Met	1	2	1.23347
Bioprinter	No Met	1	2	1.25826
Bioprinter	No Met	1	2	1.26033
Bioprinter	No Met	1	2	1.29545
Bioprinter	No Met	1	2	1.29545
Bioprinter	No Met	1	2	1.30372
Bioprinter	No Met	1	2	1.34917
Bioprinter	No Met	1	2	1.36983
Bioprinter	No Met	1	2	1.43595
Bioprinter	No Met	1	2	1.46694
Bioprinter	No Met	1	2	1.47934
Bioprinter	No Met	1	2	1.4814
Bioprinter	No Met	1	2	1.5
Bioprinter	No Met	1	2	1.55165
Bioprinter	No Met	2	1	0.547912
Bioprinter	No Met	2	1	0.614251
Bioprinter	No Met	2	1	0.636364
Bioprinter	No Met	2	1	0.700246
Bioprinter	No Met	2	1	0.710074
Bioprinter	No Met	2	1	0.719902
Bioprinter	No Met	2	1	0.72973
Bioprinter	No Met	2	1	0.737101
Bioprinter	No Met	2	1	0.739558
Bioprinter	No Met	2	1	0.744472
Bioprinter	No Met	2	1	0.749386
Bioprinter	No Met	2	1	0.773956
Bioprinter	No Met	2	1	0.77887
Bioprinter	No Met	2	1	0.781327
Bioprinter	No Met	2	1	0.796069
Bioprinter	No Met	2	1	0.808354
Bioprinter	No Met	2	1	0.808354
Bioprinter	No Met	2	1	0.825553
Bioprinter	No Met	2	1	0.835381
Bioprinter	No Met	2	1	0.837838
Bioprinter	No Met	2	1	0.869779
Bioprinter	No Met	2	1	0.869779
Bioprinter	No Met	2	1	0.95086
Bioprinter	No Met	2	1	0.963145
Bioprinter	No Met	2	1	1.03686
Bioprinter	No Met	2	1	1.05897
Bioprinter	No Met	2	1	1.06634
Bioprinter	No Met	2	1	1.07125
Bioprinter	No Met	2	1	1.086
Bioprinter	No Met	2	1	1.11057
Bioprinter	No Met	2	1	1.11794
Bioprinter	No Met	2	1	1.11794
Bioprinter	No Met	2	1	1.15233
Bioprinter	No Met	2	1	1.18919
Bioprinter	No Met	2	1	1.19165
Bioprinter	No Met	2	1	1.22359
Bioprinter	No Met	2	1	1.28501
Bioprinter	No Met	2	1	1.32187
Bioprinter	No Met	2	1	1.37838
Bioprinter	No Met	2	1	1.38575
Bioprinter	No Met	2	1	1.45209
Bioprinter	No Met	2	1	1.48157
Bioprinter	No Met	2	1	1.57002
Bioprinter	No Met	2	1	1.57494
Bioprinter	No Met	2	1	1.58477
Bioprinter	No Met	2	1	1.58968
Bioprinter	No Met	2	1	1.63636
Bioprinter	No Met	2	1	1.64128
Bioprinter	No Met	2	2	0.66031
Bioprinter	No Met	2	2	0.681764
Bioprinter	No Met	2	2	0.712753
Bioprinter	No Met	2	2	0.727056
Bioprinter	No Met	2	2	0.734207
Bioprinter	No Met	2	2	0.76758
Bioprinter	No Met	2	2	0.769964
Bioprinter	No Met	2	2	0.789035
Bioprinter	No Met	2	2	0.803337
Bioprinter	No Met	2	2	0.810489
Bioprinter	No Met	2	2	0.848629
Bioprinter	No Met	2	2	0.851013
Bioprinter	No Met	2	2	0.851013
Bioprinter	No Met	2	2	0.855781
Bioprinter	No Met	2	2	0.858164
Bioprinter	No Met	2	2	0.862932
Bioprinter	No Met	2	2	0.882002
Bioprinter	No Met	2	2	0.88677
Bioprinter	No Met	2	2	0.896305
Bioprinter	No Met	2	2	0.924911
Bioprinter	No Met	2	2	0.934446
Bioprinter	No Met	2	2	0.986889
Bioprinter	No Met	2	2	0.996424
Bioprinter	No Met	2	2	1.00358
Bioprinter	No Met	2	2	1.00834
Bioprinter	No Met	2	2	1.01549
Bioprinter	No Met	2	2	1.01788
Bioprinter	No Met	2	2	1.02026
Bioprinter	No Met	2	2	1.16329
Bioprinter	No Met	2	2	1.21812
Bioprinter	No Met	2	2	1.25626
Bioprinter	No Met	2	2	1.26341
Bioprinter	No Met	2	2	1.27533
Bioprinter	No Met	2	2	1.30393
Bioprinter	No Met	2	2	1.30632
Bioprinter	No Met	2	2	1.35638
Bioprinter	No Met	2	2	1.36353
Bioprinter	No Met	2	2	1.3683
Bioprinter	No Met	2	2	1.37306
Bioprinter	No Met	2	2	1.38975
Bioprinter	No Met	2	2	1.40405
Bioprinter	No Met	2	2	1.40644
Bioprinter	No Met	2	2	1.40644
Bioprinter	No Met	2	2	1.43743
Bioprinter	No Met	2	2	1.43981
Bioprinter	No Met	2	2	17.0965
Bioprinter	No Met	3	1	0.609195
Bioprinter	No Met	3	1	0.666667
Bioprinter	No Met	3	1	0.689655
Bioprinter	No Met	3	1	0.726437
Bioprinter	No Met	3	1	0.756322
Bioprinter	No Met	3	1	0.783908
Bioprinter	No Met	3	1	0.804598
Bioprinter	No Met	3	1	0.813793
Bioprinter	No Met	3	1	0.82069
Bioprinter	No Met	3	1	0.852874
Bioprinter	No Met	3	1	0.855172
Bioprinter	No Met	3	1	0.868966
Bioprinter	No Met	3	1	0.878161
Bioprinter	No Met	3	1	0.88046
Bioprinter	No Met	3	1	0.891954
Bioprinter	No Met	3	1	0.896552
Bioprinter	No Met	3	1	0.912644
Bioprinter	No Met	3	1	0.926437
Bioprinter	No Met	3	1	0.933333
Bioprinter	No Met	3	1	0.954023
Bioprinter	No Met	3	1	0.96092
Bioprinter	No Met	3	1	0.974713
Bioprinter	No Met	3	1	1
Bioprinter	No Met	3	1	1.0092
Bioprinter	No Met	3	1	1.01149
Bioprinter	No Met	3	1	1.01379
Bioprinter	No Met	3	1	1.02759
Bioprinter	No Met	3	1	1.03448
Bioprinter	No Met	3	1	1.03448
Bioprinter	No Met	3	1	1.10345
Bioprinter	No Met	3	1	1.11264
Bioprinter	No Met	3	1	1.14023
Bioprinter	No Met	3	1	1.17241
Bioprinter	No Met	3	1	1.17931
Bioprinter	No Met	3	1	1.18391
Bioprinter	No Met	3	1	1.18621
Bioprinter	No Met	3	1	1.21149
Bioprinter	No Met	3	1	1.25977
Bioprinter	No Met	3	1	1.26437
Bioprinter	No Met	3	1	1.28046
Bioprinter	No Met	3	1	1.28966
Bioprinter	No Met	3	1	1.30575
Bioprinter	No Met	3	1	1.31494
Bioprinter	No Met	3	1	1.32874
Bioprinter	No Met	3	1	1.47356
Bioprinter	No Met	3	2	0.550756
Bioprinter	No Met	3	2	0.634989
Bioprinter	No Met	3	2	0.673866
Bioprinter	No Met	3	2	0.699784
Bioprinter	No Met	3	2	0.699784
Bioprinter	No Met	3	2	0.727862
Bioprinter	No Met	3	2	0.730022
Bioprinter	No Met	3	2	0.730022
Bioprinter	No Met	3	2	0.740821
Bioprinter	No Met	3	2	0.75378
Bioprinter	No Met	3	2	0.773218
Bioprinter	No Met	3	2	0.822894
Bioprinter	No Met	3	2	0.825054
Bioprinter	No Met	3	2	0.833693
Bioprinter	No Met	3	2	0.844492
Bioprinter	No Met	3	2	0.853132
Bioprinter	No Met	3	2	0.861771
Bioprinter	No Met	3	2	0.87473
Bioprinter	No Met	3	2	0.909287
Bioprinter	No Met	3	2	0.915767
Bioprinter	No Met	3	2	0.928726
Bioprinter	No Met	3	2	0.930886
Bioprinter	No Met	3	2	0.984881
Bioprinter	No Met	3	2	0.991361
Bioprinter	No Met	3	2	1.00864
Bioprinter	No Met	3	2	1.01296
Bioprinter	No Met	3	2	1.03024
Bioprinter	No Met	3	2	1.0324
Bioprinter	No Met	3	2	1.03672
Bioprinter	No Met	3	2	1.05616
Bioprinter	No Met	3	2	1.05832
Bioprinter	No Met	3	2	1.07775
Bioprinter	No Met	3	2	1.08639
Bioprinter	No Met	3	2	1.11879
Bioprinter	No Met	3	2	1.14039
Bioprinter	No Met	3	2	1.17279
Bioprinter	No Met	3	2	1.18359
Bioprinter	No Met	3	2	1.19006
Bioprinter	No Met	3	2	1.19006
Bioprinter	No Met	3	2	1.22678
Bioprinter	No Met	3	2	1.23326
Bioprinter	No Met	3	2	1.26998
Bioprinter	No Met	3	2	1.31102
Bioprinter	No Met	3	2	1.40389
Bioprinter	No Met	3	2	1.46004
Bioprinter	No Met	3	2	1.48164
Bioprinter	No Met	3	2	1.53564
Bioprinter	No Met	3	2	1.59827
Bioprinter	No Met	4	1	0.656304
Bioprinter	No Met	4	1	0.708117
Bioprinter	No Met	4	1	0.709845
Bioprinter	No Met	4	1	0.740933
Bioprinter	No Met	4	1	0.777202
Bioprinter	No Met	4	1	0.780656
Bioprinter	No Met	4	1	0.784111
Bioprinter	No Met	4	1	0.801382
Bioprinter	No Met	4	1	0.804836
Bioprinter	No Met	4	1	0.82038
Bioprinter	No Met	4	1	0.83247
Bioprinter	No Met	4	1	0.848014
Bioprinter	No Met	4	1	0.860104
Bioprinter	No Met	4	1	0.88601
Bioprinter	No Met	4	1	0.899827
Bioprinter	No Met	4	1	0.911917
Bioprinter	No Met	4	1	0.932642
Bioprinter	No Met	4	1	0.960276
Bioprinter	No Met	4	1	0.968912
Bioprinter	No Met	4	1	0.984456
Bioprinter	No Met	4	1	0.986183
Bioprinter	No Met	4	1	0.986183
Bioprinter	No Met	4	1	0.991364
Bioprinter	No Met	4	1	1
Bioprinter	No Met	4	1	1.00345
Bioprinter	No Met	4	1	1.00345
Bioprinter	No Met	4	1	1.02245
Bioprinter	No Met	4	1	1.02936
Bioprinter	No Met	4	1	1.05181
Bioprinter	No Met	4	1	1.0639
Bioprinter	No Met	4	1	1.06908
Bioprinter	No Met	4	1	1.15199
Bioprinter	No Met	4	1	1.21071
Bioprinter	No Met	4	1	1.21071
Bioprinter	No Met	4	1	1.21244
Bioprinter	No Met	4	1	1.25389
Bioprinter	No Met	4	1	1.25734
Bioprinter	No Met	4	1	1.29534
Bioprinter	No Met	4	1	1.29879
Bioprinter	No Met	4	1	1.33333
Bioprinter	No Met	4	1	1.3506
Bioprinter	No Met	4	1	1.35579
Bioprinter	No Met	4	1	1.36442
Bioprinter	No Met	4	1	1.39206
Bioprinter	No Met	4	1	1.4076
Bioprinter	No Met	4	1	1.46632
Bioprinter	No Met	4	1	1.56649
Bioprinter	No Met	4	2	0.673469
Bioprinter	No Met	4	2	0.732993
Bioprinter	No Met	4	2	0.736395
Bioprinter	No Met	4	2	0.760204
Bioprinter	No Met	4	2	0.770408
Bioprinter	No Met	4	2	0.772109
Bioprinter	No Met	4	2	0.806122
Bioprinter	No Met	4	2	0.840136
Bioprinter	No Met	4	2	0.843537
Bioprinter	No Met	4	2	0.906463
Bioprinter	No Met	4	2	0.911565
Bioprinter	No Met	4	2	0.913265
Bioprinter	No Met	4	2	0.916667
Bioprinter	No Met	4	2	0.921769
Bioprinter	No Met	4	2	0.926871
Bioprinter	No Met	4	2	0.928571
Bioprinter	No Met	4	2	0.931973
Bioprinter	No Met	4	2	0.937075
Bioprinter	No Met	4	2	0.952381
Bioprinter	No Met	4	2	0.962585
Bioprinter	No Met	4	2	0.964286
Bioprinter	No Met	4	2	1
Bioprinter	No Met	4	2	1.01361
Bioprinter	No Met	4	2	1.02551
Bioprinter	No Met	4	2	1.08163
Bioprinter	No Met	4	2	1.08673
Bioprinter	No Met	4	2	1.11565
Bioprinter	No Met	4	2	1.14116
Bioprinter	No Met	4	2	1.14626
Bioprinter	No Met	4	2	1.17517
Bioprinter	No Met	4	2	1.19388
Bioprinter	No Met	4	2	1.19388
Bioprinter	No Met	4	2	1.19898
Bioprinter	No Met	4	2	1.20238
Bioprinter	No Met	4	2	1.21939
Bioprinter	No Met	4	2	1.23299
Bioprinter	No Met	4	2	1.26361
Bioprinter	No Met	4	2	1.27721
Bioprinter	No Met	4	2	1.27721
Bioprinter	No Met	4	2	1.28741
Bioprinter	No Met	4	2	1.31293
Bioprinter	No Met	4	2	30.3895
Bioprinter	No Met	4	2	352.587
Bioprinter	Met Pos	1	1	54.7645
Bioprinter	Met Pos	1	1	72.1758
Bioprinter	Met Pos	1	1	79.1224
Bioprinter	Met Pos	1	1	91.5275
Bioprinter	Met Pos	1	1	92.4945
Bioprinter	Met Pos	1	1	97.3501
Bioprinter	Met Pos	1	1	97.887
Bioprinter	Met Pos	1	1	99.1366
Bioprinter	Met Pos	1	1	101.432
Bioprinter	Met Pos	1	1	102.052
Bioprinter	Met Pos	1	1	102.151
Bioprinter	Met Pos	1	1	102.484
Bioprinter	Met Pos	1	1	104.48
Bioprinter	Met Pos	1	1	105.834
Bioprinter	Met Pos	1	1	106.606
Bioprinter	Met Pos	1	1	106.689
Bioprinter	Met Pos	1	1	106.752
Bioprinter	Met Pos	1	1	107.265
Bioprinter	Met Pos	1	1	107.429
Bioprinter	Met Pos	1	1	107.479
Bioprinter	Met Pos	1	1	110.154
Bioprinter	Met Pos	1	1	110.209
Bioprinter	Met Pos	1	1	110.641
Bioprinter	Met Pos	1	1	111.046
Bioprinter	Met Pos	1	1	111.173
Bioprinter	Met Pos	1	1	111.223
Bioprinter	Met Pos	1	1	111.413
Bioprinter	Met Pos	1	1	112.144
Bioprinter	Met Pos	1	1	112.614
Bioprinter	Met Pos	1	1	112.678
Bioprinter	Met Pos	1	1	113.21
Bioprinter	Met Pos	1	1	113.579
Bioprinter	Met Pos	1	1	113.681
Bioprinter	Met Pos	1	1	114.418
Bioprinter	Met Pos	1	1	115.499
Bioprinter	Met Pos	1	1	115.84
Bioprinter	Met Pos	1	1	116.083
Bioprinter	Met Pos	1	1	116.626
Bioprinter	Met Pos	1	1	116.774
Bioprinter	Met Pos	1	1	117.203
Bioprinter	Met Pos	1	1	117.565
Bioprinter	Met Pos	1	1	117.6
Bioprinter	Met Pos	1	1	117.771
Bioprinter	Met Pos	1	1	118.364
Bioprinter	Met Pos	1	1	118.435
Bioprinter	Met Pos	1	1	118.622
Bioprinter	Met Pos	1	1	118.708
Bioprinter	Met Pos	1	1	118.841
Bioprinter	Met Pos	1	1	119.24
Bioprinter	Met Pos	1	1	120.008
Bioprinter	Met Pos	1	1	120.328
Bioprinter	Met Pos	1	1	120.392
Bioprinter	Met Pos	1	1	120.727
Bioprinter	Met Pos	1	1	120.761
Bioprinter	Met Pos	1	1	121.187
Bioprinter	Met Pos	1	1	121.845
Bioprinter	Met Pos	1	1	121.917
Bioprinter	Met Pos	1	1	122.006
Bioprinter	Met Pos	1	1	122.08
Bioprinter	Met Pos	1	1	122.093
Bioprinter	Met Pos	1	1	122.433
Bioprinter	Met Pos	1	1	122.449
Bioprinter	Met Pos	1	1	122.779
Bioprinter	Met Pos	1	1	122.951
Bioprinter	Met Pos	1	1	123.069
Bioprinter	Met Pos	1	1	123.964
Bioprinter	Met Pos	1	1	124.102
Bioprinter	Met Pos	1	1	124.46
Bioprinter	Met Pos	1	1	124.463
Bioprinter	Met Pos	1	1	124.664
Bioprinter	Met Pos	1	1	125.234
Bioprinter	Met Pos	1	1	125.239
Bioprinter	Met Pos	1	1	125.338
Bioprinter	Met Pos	1	1	125.416
Bioprinter	Met Pos	1	1	125.473
Bioprinter	Met Pos	1	1	125.626
Bioprinter	Met Pos	1	1	125.65
Bioprinter	Met Pos	1	1	125.819
Bioprinter	Met Pos	1	1	125.849
Bioprinter	Met Pos	1	1	125.964
Bioprinter	Met Pos	1	1	126.408
Bioprinter	Met Pos	1	1	126.498
Bioprinter	Met Pos	1	1	126.68
Bioprinter	Met Pos	1	1	126.78
Bioprinter	Met Pos	1	1	127.017
Bioprinter	Met Pos	1	1	127.119
Bioprinter	Met Pos	1	1	127.174
Bioprinter	Met Pos	1	1	127.268
Bioprinter	Met Pos	1	1	127.473
Bioprinter	Met Pos	1	1	127.516
Bioprinter	Met Pos	1	1	127.611
Bioprinter	Met Pos	1	1	127.692
Bioprinter	Met Pos	1	1	127.725
Bioprinter	Met Pos	1	1	127.79
Bioprinter	Met Pos	1	1	127.865
Bioprinter	Met Pos	1	1	127.915
Bioprinter	Met Pos	1	1	127.925
Bioprinter	Met Pos	1	1	127.962
Bioprinter	Met Pos	1	1	128.133
Bioprinter	Met Pos	1	1	128.251
Bioprinter	Met Pos	1	1	128.637
Bioprinter	Met Pos	1	1	128.75
Bioprinter	Met Pos	1	1	128.808
Bioprinter	Met Pos	1	1	128.832
Bioprinter	Met Pos	1	1	129.16
Bioprinter	Met Pos	1	1	129.232
Bioprinter	Met Pos	1	1	129.237
Bioprinter	Met Pos	1	1	129.418
Bioprinter	Met Pos	1	1	129.612
Bioprinter	Met Pos	1	1	129.684
Bioprinter	Met Pos	1	1	129.716
Bioprinter	Met Pos	1	1	129.801
Bioprinter	Met Pos	1	1	129.823
Bioprinter	Met Pos	1	1	130.13
Bioprinter	Met Pos	1	1	130.146
Bioprinter	Met Pos	1	1	130.177
Bioprinter	Met Pos	1	1	130.212
Bioprinter	Met Pos	1	1	130.33
Bioprinter	Met Pos	1	1	130.352
Bioprinter	Met Pos	1	1	130.451
Bioprinter	Met Pos	1	1	130.509
Bioprinter	Met Pos	1	1	130.648
Bioprinter	Met Pos	1	1	130.964
Bioprinter	Met Pos	1	1	131.151
Bioprinter	Met Pos	1	1	131.151
Bioprinter	Met Pos	1	1	131.174
Bioprinter	Met Pos	1	1	131.177
Bioprinter	Met Pos	1	1	131.196
Bioprinter	Met Pos	1	1	131.275
Bioprinter	Met Pos	1	1	131.454
Bioprinter	Met Pos	1	1	131.556
Bioprinter	Met Pos	1	1	131.695
Bioprinter	Met Pos	1	1	131.812
Bioprinter	Met Pos	1	1	131.846
Bioprinter	Met Pos	1	1	131.852
Bioprinter	Met Pos	1	1	131.881
Bioprinter	Met Pos	1	1	131.904
Bioprinter	Met Pos	1	1	131.945
Bioprinter	Met Pos	1	1	132.327
Bioprinter	Met Pos	1	1	132.422
Bioprinter	Met Pos	1	1	132.589
Bioprinter	Met Pos	1	1	132.614
Bioprinter	Met Pos	1	1	132.648
Bioprinter	Met Pos	1	1	132.702
Bioprinter	Met Pos	1	1	132.741
Bioprinter	Met Pos	1	1	132.766
Bioprinter	Met Pos	1	1	132.796
Bioprinter	Met Pos	1	1	132.846
Bioprinter	Met Pos	1	1	132.849
Bioprinter	Met Pos	1	1	133.003
Bioprinter	Met Pos	1	1	133.078
Bioprinter	Met Pos	1	1	133.168
Bioprinter	Met Pos	1	1	133.37
Bioprinter	Met Pos	1	1	133.531
Bioprinter	Met Pos	1	1	133.637
Bioprinter	Met Pos	1	1	133.655
Bioprinter	Met Pos	1	1	133.834
Bioprinter	Met Pos	1	1	133.841
Bioprinter	Met Pos	1	1	133.86
Bioprinter	Met Pos	1	1	133.983
Bioprinter	Met Pos	1	1	134.005
Bioprinter	Met Pos	1	1	134.017
Bioprinter	Met Pos	1	1	134.057
Bioprinter	Met Pos	1	1	134.072
Bioprinter	Met Pos	1	1	134.111
Bioprinter	Met Pos	1	1	134.155
Bioprinter	Met Pos	1	1	134.179
Bioprinter	Met Pos	1	1	134.217
Bioprinter	Met Pos	1	1	134.292
Bioprinter	Met Pos	1	1	134.292
Bioprinter	Met Pos	1	1	134.323
Bioprinter	Met Pos	1	1	134.372
Bioprinter	Met Pos	1	1	134.49
Bioprinter	Met Pos	1	1	134.496
Bioprinter	Met Pos	1	1	134.589
Bioprinter	Met Pos	1	1	134.595
Bioprinter	Met Pos	1	1	134.655
Bioprinter	Met Pos	1	1	134.659
Bioprinter	Met Pos	1	1	134.666
Bioprinter	Met Pos	1	1	134.865
Bioprinter	Met Pos	1	1	134.896
Bioprinter	Met Pos	1	1	135.068
Bioprinter	Met Pos	1	1	135.088
Bioprinter	Met Pos	1	1	135.129
Bioprinter	Met Pos	1	1	135.268
Bioprinter	Met Pos	1	1	135.303
Bioprinter	Met Pos	1	1	135.323
Bioprinter	Met Pos	1	1	135.341
Bioprinter	Met Pos	1	1	135.593
Bioprinter	Met Pos	1	1	135.75
Bioprinter	Met Pos	1	1	135.763
Bioprinter	Met Pos	1	1	135.786
Bioprinter	Met Pos	1	1	135.807
Bioprinter	Met Pos	1	1	135.834
Bioprinter	Met Pos	1	1	135.863
Bioprinter	Met Pos	1	1	136.11
Bioprinter	Met Pos	1	1	136.375
Bioprinter	Met Pos	1	1	136.411
Bioprinter	Met Pos	1	1	136.485
Bioprinter	Met Pos	1	1	136.564
Bioprinter	Met Pos	1	1	136.76
Bioprinter	Met Pos	1	1	136.794
Bioprinter	Met Pos	1	1	136.874
Bioprinter	Met Pos	1	1	136.895
Bioprinter	Met Pos	1	1	137.046
Bioprinter	Met Pos	1	1	137.121
Bioprinter	Met Pos	1	1	137.122
Bioprinter	Met Pos	1	1	137.127
Bioprinter	Met Pos	1	1	137.129
Bioprinter	Met Pos	1	1	137.179
Bioprinter	Met Pos	1	1	137.224
Bioprinter	Met Pos	1	1	137.292
Bioprinter	Met Pos	1	1	137.309
Bioprinter	Met Pos	1	1	137.317
Bioprinter	Met Pos	1	1	137.601
Bioprinter	Met Pos	1	1	137.601
Bioprinter	Met Pos	1	1	137.623
Bioprinter	Met Pos	1	1	137.647
Bioprinter	Met Pos	1	1	137.684
Bioprinter	Met Pos	1	1	137.807
Bioprinter	Met Pos	1	1	137.884
Bioprinter	Met Pos	1	1	137.889
Bioprinter	Met Pos	1	1	137.951
Bioprinter	Met Pos	1	1	138.038
Bioprinter	Met Pos	1	1	138.046
Bioprinter	Met Pos	1	1	138.341
Bioprinter	Met Pos	1	1	138.421
Bioprinter	Met Pos	1	1	138.631
Bioprinter	Met Pos	1	1	138.647
Bioprinter	Met Pos	1	1	138.664
Bioprinter	Met Pos	1	1	138.799
Bioprinter	Met Pos	1	1	138.862
Bioprinter	Met Pos	1	1	138.943
Bioprinter	Met Pos	1	1	139
Bioprinter	Met Pos	1	1	139.071
Bioprinter	Met Pos	1	1	139.129
Bioprinter	Met Pos	1	1	139.873
Bioprinter	Met Pos	1	1	139.95
Bioprinter	Met Pos	1	1	139.961
Bioprinter	Met Pos	1	1	139.972
Bioprinter	Met Pos	1	1	140.005
Bioprinter	Met Pos	1	1	140.03
Bioprinter	Met Pos	1	1	140.033
Bioprinter	Met Pos	1	1	140.168
Bioprinter	Met Pos	1	1	140.199
Bioprinter	Met Pos	1	1	140.229
Bioprinter	Met Pos	1	1	140.526
Bioprinter	Met Pos	1	1	140.538
Bioprinter	Met Pos	1	1	140.595
Bioprinter	Met Pos	1	1	140.911
Bioprinter	Met Pos	1	1	141.126
Bioprinter	Met Pos	1	1	141.151
Bioprinter	Met Pos	1	1	141.32
Bioprinter	Met Pos	1	1	141.323
Bioprinter	Met Pos	1	1	141.378
Bioprinter	Met Pos	1	1	141.391
Bioprinter	Met Pos	1	1	141.473
Bioprinter	Met Pos	1	1	141.484
Bioprinter	Met Pos	1	1	141.684
Bioprinter	Met Pos	1	1	141.686
Bioprinter	Met Pos	1	1	141.747
Bioprinter	Met Pos	1	1	141.942
Bioprinter	Met Pos	1	1	142.038
Bioprinter	Met Pos	1	1	142.108
Bioprinter	Met Pos	1	1	142.113
Bioprinter	Met Pos	1	1	142.165
Bioprinter	Met Pos	1	1	142.196
Bioprinter	Met Pos	1	1	142.245
Bioprinter	Met Pos	1	1	142.259
Bioprinter	Met Pos	1	1	142.267
Bioprinter	Met Pos	1	1	142.374
Bioprinter	Met Pos	1	1	142.449
Bioprinter	Met Pos	1	1	142.567
Bioprinter	Met Pos	1	1	143.338
Bioprinter	Met Pos	1	1	143.722
Bioprinter	Met Pos	1	1	143.791
Bioprinter	Met Pos	1	1	144.028
Bioprinter	Met Pos	1	1	144.162
Bioprinter	Met Pos	1	1	144.188
Bioprinter	Met Pos	1	1	144.279
Bioprinter	Met Pos	1	1	144.776
Bioprinter	Met Pos	1	1	145.143
Bioprinter	Met Pos	1	1	146.039
Bioprinter	Met Pos	1	1	146.135
Bioprinter	Met Pos	1	1	146.268
Bioprinter	Met Pos	1	1	146.604
Bioprinter	Met Pos	1	1	146.774
Bioprinter	Met Pos	1	1	146.876
Bioprinter	Met Pos	1	1	146.914
Bioprinter	Met Pos	1	1	148.295
Bioprinter	Met Pos	1	1	148.411
Bioprinter	Met Pos	1	1	148.465
Bioprinter	Met Pos	1	1	148.484
Bioprinter	Met Pos	1	1	148.598
Bioprinter	Met Pos	1	1	148.981
Bioprinter	Met Pos	1	1	149.072
Bioprinter	Met Pos	1	1	149.675
Bioprinter	Met Pos	1	1	149.837
Bioprinter	Met Pos	1	1	150.261
Bioprinter	Met Pos	1	1	150.705
Bioprinter	Met Pos	1	1	150.962
Bioprinter	Met Pos	1	1	151.002
Bioprinter	Met Pos	1	1	151.24
Bioprinter	Met Pos	1	1	151.301
Bioprinter	Met Pos	1	1	152.835
Bioprinter	Met Pos	1	1	154.493
Bioprinter	Met Pos	1	1	156.303
Bioprinter	Met Pos	1	1	156.689
Bioprinter	Met Pos	1	1	157.564
Bioprinter	Met Pos	1	2	117.434
Bioprinter	Met Pos	1	2	126.06
Bioprinter	Met Pos	1	2	130.434
Bioprinter	Met Pos	1	2	135.638
Bioprinter	Met Pos	1	2	136.056
Bioprinter	Met Pos	1	2	148.143
Bioprinter	Met Pos	1	2	148.736
Bioprinter	Met Pos	1	2	148.911
Bioprinter	Met Pos	1	2	151.492
Bioprinter	Met Pos	1	2	151.86
Bioprinter	Met Pos	1	2	152.306
Bioprinter	Met Pos	1	2	153.151
Bioprinter	Met Pos	1	2	155.287
Bioprinter	Met Pos	1	2	155.605
Bioprinter	Met Pos	1	2	156.306
Bioprinter	Met Pos	1	2	157.382
Bioprinter	Met Pos	1	2	157.719
Bioprinter	Met Pos	1	2	158.424
Bioprinter	Met Pos	1	2	159.002
Bioprinter	Met Pos	1	2	159.465
Bioprinter	Met Pos	1	2	159.504
Bioprinter	Met Pos	1	2	161.126
Bioprinter	Met Pos	1	2	161.977
Bioprinter	Met Pos	1	2	162.368
Bioprinter	Met Pos	1	2	164.081
Bioprinter	Met Pos	1	2	164.496
Bioprinter	Met Pos	1	2	165.114
Bioprinter	Met Pos	1	2	165.626
Bioprinter	Met Pos	1	2	165.986
Bioprinter	Met Pos	1	2	166.713
Bioprinter	Met Pos	1	2	166.808
Bioprinter	Met Pos	1	2	167.271
Bioprinter	Met Pos	1	2	167.432
Bioprinter	Met Pos	1	2	168.083
Bioprinter	Met Pos	1	2	168.283
Bioprinter	Met Pos	1	2	168.61
Bioprinter	Met Pos	1	2	168.713
Bioprinter	Met Pos	1	2	169.041
Bioprinter	Met Pos	1	2	171.097
Bioprinter	Met Pos	1	2	172.405
Bioprinter	Met Pos	1	2	172.473
Bioprinter	Met Pos	1	2	172.909
Bioprinter	Met Pos	1	2	173.308
Bioprinter	Met Pos	1	2	173.748
Bioprinter	Met Pos	1	2	174.043
Bioprinter	Met Pos	1	2	174.083
Bioprinter	Met Pos	1	2	174.101
Bioprinter	Met Pos	1	2	174.754
Bioprinter	Met Pos	1	2	176.529
Bioprinter	Met Pos	1	2	177.149
Bioprinter	Met Pos	1	2	177.169
Bioprinter	Met Pos	1	2	177.7
Bioprinter	Met Pos	1	2	178.498
Bioprinter	Met Pos	1	2	178.878
Bioprinter	Met Pos	1	2	179.188
Bioprinter	Met Pos	1	2	179.463
Bioprinter	Met Pos	1	2	179.901
Bioprinter	Met Pos	1	2	180.469
Bioprinter	Met Pos	1	2	180.483
Bioprinter	Met Pos	1	2	180.597
Bioprinter	Met Pos	1	2	180.884
Bioprinter	Met Pos	1	2	181.3
Bioprinter	Met Pos	1	2	181.795
Bioprinter	Met Pos	1	2	181.829
Bioprinter	Met Pos	1	2	182.025
Bioprinter	Met Pos	1	2	182.283
Bioprinter	Met Pos	1	2	182.849
Bioprinter	Met Pos	1	2	182.992
Bioprinter	Met Pos	1	2	183.095
Bioprinter	Met Pos	1	2	183.14
Bioprinter	Met Pos	1	2	183.372
Bioprinter	Met Pos	1	2	184.043
Bioprinter	Met Pos	1	2	184.814
Bioprinter	Met Pos	1	2	185.087
Bioprinter	Met Pos	1	2	185.514
Bioprinter	Met Pos	1	2	185.607
Bioprinter	Met Pos	1	2	186.081
Bioprinter	Met Pos	1	2	186.184
Bioprinter	Met Pos	1	2	186.564
Bioprinter	Met Pos	1	2	187.207
Bioprinter	Met Pos	1	2	187.469
Bioprinter	Met Pos	1	2	187.481
Bioprinter	Met Pos	1	2	188.107
Bioprinter	Met Pos	1	2	188.134
Bioprinter	Met Pos	1	2	188.167
Bioprinter	Met Pos	1	2	188.5
Bioprinter	Met Pos	1	2	188.541
Bioprinter	Met Pos	1	2	188.667
Bioprinter	Met Pos	1	2	188.911
Bioprinter	Met Pos	1	2	189.839
Bioprinter	Met Pos	1	2	189.99
Bioprinter	Met Pos	1	2	190.145
Bioprinter	Met Pos	1	2	190.312
Bioprinter	Met Pos	1	2	191.506
Bioprinter	Met Pos	1	2	191.514
Bioprinter	Met Pos	1	2	191.959
Bioprinter	Met Pos	1	2	191.983
Bioprinter	Met Pos	1	2	192.632
Bioprinter	Met Pos	1	2	192.692
Bioprinter	Met Pos	1	2	193.107
Bioprinter	Met Pos	1	2	193.176
Bioprinter	Met Pos	1	2	193.231
Bioprinter	Met Pos	1	2	193.521
Bioprinter	Met Pos	1	2	193.686
Bioprinter	Met Pos	1	2	194.014
Bioprinter	Met Pos	1	2	194.568
Bioprinter	Met Pos	1	2	194.942
Bioprinter	Met Pos	1	2	195.13
Bioprinter	Met Pos	1	2	195.591
Bioprinter	Met Pos	1	2	195.771
Bioprinter	Met Pos	1	2	196.171
Bioprinter	Met Pos	1	2	196.178
Bioprinter	Met Pos	1	2	196.314
Bioprinter	Met Pos	1	2	196.473
Bioprinter	Met Pos	1	2	196.75
Bioprinter	Met Pos	1	2	196.793
Bioprinter	Met Pos	1	2	197.066
Bioprinter	Met Pos	1	2	197.494
Bioprinter	Met Pos	1	2	197.773
Bioprinter	Met Pos	1	2	197.884
Bioprinter	Met Pos	1	2	197.942
Bioprinter	Met Pos	1	2	197.959
Bioprinter	Met Pos	1	2	197.986
Bioprinter	Met Pos	1	2	198.436
Bioprinter	Met Pos	1	2	199.283
Bioprinter	Met Pos	1	2	200.215
Bioprinter	Met Pos	1	2	200.378
Bioprinter	Met Pos	1	2	200.696
Bioprinter	Met Pos	1	2	201.295
Bioprinter	Met Pos	1	2	201.612
Bioprinter	Met Pos	1	2	202.376
Bioprinter	Met Pos	1	2	202.395
Bioprinter	Met Pos	1	2	203.178
Bioprinter	Met Pos	1	2	203.512
Bioprinter	Met Pos	1	2	203.605
Bioprinter	Met Pos	1	2	204.004
Bioprinter	Met Pos	1	2	204.595
Bioprinter	Met Pos	1	2	204.661
Bioprinter	Met Pos	1	2	204.777
Bioprinter	Met Pos	1	2	204.88
Bioprinter	Met Pos	1	2	204.94
Bioprinter	Met Pos	1	2	205.246
Bioprinter	Met Pos	1	2	205.483
Bioprinter	Met Pos	1	2	205.51
Bioprinter	Met Pos	1	2	205.661
Bioprinter	Met Pos	1	2	206.13
Bioprinter	Met Pos	1	2	206.198
Bioprinter	Met Pos	1	2	207.19
Bioprinter	Met Pos	1	2	207.262
Bioprinter	Met Pos	1	2	207.475
Bioprinter	Met Pos	1	2	207.525
Bioprinter	Met Pos	1	2	208.008
Bioprinter	Met Pos	1	2	208.643
Bioprinter	Met Pos	1	2	209.428
Bioprinter	Met Pos	1	2	209.798
Bioprinter	Met Pos	1	2	209.919
Bioprinter	Met Pos	1	2	210.023
Bioprinter	Met Pos	1	2	210.479
Bioprinter	Met Pos	1	2	210.69
Bioprinter	Met Pos	1	2	211.564
Bioprinter	Met Pos	1	2	211.998
Bioprinter	Met Pos	1	2	212.004
Bioprinter	Met Pos	1	2	212.153
Bioprinter	Met Pos	1	2	212.324
Bioprinter	Met Pos	1	2	212.76
Bioprinter	Met Pos	1	2	213.612
Bioprinter	Met Pos	1	2	213.843
Bioprinter	Met Pos	1	2	214.025
Bioprinter	Met Pos	1	2	214.306
Bioprinter	Met Pos	1	2	214.736
Bioprinter	Met Pos	1	2	214.767
Bioprinter	Met Pos	1	2	215.498
Bioprinter	Met Pos	1	2	215.517
Bioprinter	Met Pos	1	2	215.705
Bioprinter	Met Pos	1	2	215.762
Bioprinter	Met Pos	1	2	216.519
Bioprinter	Met Pos	1	2	217.132
Bioprinter	Met Pos	1	2	217.386
Bioprinter	Met Pos	1	2	217.589
Bioprinter	Met Pos	1	2	217.603
Bioprinter	Met Pos	1	2	218.099
Bioprinter	Met Pos	1	2	218.426
Bioprinter	Met Pos	1	2	218.568
Bioprinter	Met Pos	1	2	218.924
Bioprinter	Met Pos	1	2	219.072
Bioprinter	Met Pos	1	2	219.428
Bioprinter	Met Pos	1	2	220.599
Bioprinter	Met Pos	1	2	221.155
Bioprinter	Met Pos	1	2	221.337
Bioprinter	Met Pos	1	2	221.434
Bioprinter	Met Pos	1	2	221.798
Bioprinter	Met Pos	1	2	221.957
Bioprinter	Met Pos	1	2	222.165
Bioprinter	Met Pos	1	2	222.599
Bioprinter	Met Pos	1	2	222.727
Bioprinter	Met Pos	1	2	223.211
Bioprinter	Met Pos	1	2	223.219
Bioprinter	Met Pos	1	2	223.477
Bioprinter	Met Pos	1	2	223.742
Bioprinter	Met Pos	1	2	223.957
Bioprinter	Met Pos	1	2	223.99
Bioprinter	Met Pos	1	2	224.079
Bioprinter	Met Pos	1	2	224.277
Bioprinter	Met Pos	1	2	224.442
Bioprinter	Met Pos	1	2	224.671
Bioprinter	Met Pos	1	2	225.469
Bioprinter	Met Pos	1	2	225.665
Bioprinter	Met Pos	1	2	225.696
Bioprinter	Met Pos	1	2	225.752
Bioprinter	Met Pos	1	2	225.899
Bioprinter	Met Pos	1	2	226.105
Bioprinter	Met Pos	1	2	226.215
Bioprinter	Met Pos	1	2	226.44
Bioprinter	Met Pos	1	2	226.481
Bioprinter	Met Pos	1	2	226.632
Bioprinter	Met Pos	1	2	226.696
Bioprinter	Met Pos	1	2	226.696
Bioprinter	Met Pos	1	2	226.767
Bioprinter	Met Pos	1	2	227
Bioprinter	Met Pos	1	2	227.157
Bioprinter	Met Pos	1	2	227.202
Bioprinter	Met Pos	1	2	227.353
Bioprinter	Met Pos	1	2	227.428
Bioprinter	Met Pos	1	2	227.698
Bioprinter	Met Pos	1	2	227.719
Bioprinter	Met Pos	1	2	227.806
Bioprinter	Met Pos	1	2	228.099
Bioprinter	Met Pos	1	2	228.171
Bioprinter	Met Pos	1	2	228.494
Bioprinter	Met Pos	1	2	229.035
Bioprinter	Met Pos	1	2	229.039
Bioprinter	Met Pos	1	2	229.052
Bioprinter	Met Pos	1	2	229.316
Bioprinter	Met Pos	1	2	229.996
Bioprinter	Met Pos	1	2	230.151
Bioprinter	Met Pos	1	2	230.452
Bioprinter	Met Pos	1	2	230.628
Bioprinter	Met Pos	1	2	230.636
Bioprinter	Met Pos	1	2	230.824
Bioprinter	Met Pos	1	2	231.126
Bioprinter	Met Pos	1	2	231.341
Bioprinter	Met Pos	1	2	231.806
Bioprinter	Met Pos	1	2	231.913
Bioprinter	Met Pos	1	2	232.36
Bioprinter	Met Pos	1	2	232.504
Bioprinter	Met Pos	1	2	232.614
Bioprinter	Met Pos	1	2	232.872
Bioprinter	Met Pos	1	2	233.099
Bioprinter	Met Pos	1	2	233.452
Bioprinter	Met Pos	1	2	233.479
Bioprinter	Met Pos	1	2	233.822
Bioprinter	Met Pos	1	2	233.886
Bioprinter	Met Pos	1	2	234.093
Bioprinter	Met Pos	1	2	234.764
Bioprinter	Met Pos	1	2	234.798
Bioprinter	Met Pos	1	2	235.95
Bioprinter	Met Pos	1	2	236
Bioprinter	Met Pos	1	2	236.293
Bioprinter	Met Pos	1	2	236.64
Bioprinter	Met Pos	1	2	236.909
Bioprinter	Met Pos	1	2	236.959
Bioprinter	Met Pos	1	2	237.19
Bioprinter	Met Pos	1	2	237.655
Bioprinter	Met Pos	1	2	237.719
Bioprinter	Met Pos	1	2	237.845
Bioprinter	Met Pos	1	2	238.064
Bioprinter	Met Pos	1	2	238.374
Bioprinter	Met Pos	1	2	238.893
Bioprinter	Met Pos	1	2	239.372
Bioprinter	Met Pos	1	2	240.258
Bioprinter	Met Pos	1	2	240.312
Bioprinter	Met Pos	1	2	240.426
Bioprinter	Met Pos	1	2	240.469
Bioprinter	Met Pos	1	2	240.707
Bioprinter	Met Pos	1	2	241.029
Bioprinter	Met Pos	1	2	241.095
Bioprinter	Met Pos	1	2	241.517
Bioprinter	Met Pos	1	2	241.599
Bioprinter	Met Pos	1	2	242.025
Bioprinter	Met Pos	1	2	242.041
Bioprinter	Met Pos	1	2	242.3
Bioprinter	Met Pos	1	2	242.638
Bioprinter	Met Pos	1	2	243.165
Bioprinter	Met Pos	1	2	243.378
Bioprinter	Met Pos	1	2	243.779
Bioprinter	Met Pos	1	2	243.907
Bioprinter	Met Pos	1	2	245.587
Bioprinter	Met Pos	1	2	246.727
Bioprinter	Met Pos	1	2	246.921
Bioprinter	Met Pos	1	2	247.44
Bioprinter	Met Pos	1	2	247.655
Bioprinter	Met Pos	1	2	248.264
Bioprinter	Met Pos	1	2	248.38
Bioprinter	Met Pos	1	2	248.736
Bioprinter	Met Pos	1	2	249.357
Bioprinter	Met Pos	1	2	249.504
Bioprinter	Met Pos	1	2	250.417
Bioprinter	Met Pos	1	2	253.397
Bioprinter	Met Pos	1	2	261.618
Bioprinter	Met Pos	1	2	261.793
Bioprinter	Met Pos	1	2	265.062
Bioprinter	Met Pos	1	2	265.814
Bioprinter	Met Pos	1	2	265.915
Bioprinter	Met Pos	1	2	266.663
Bioprinter	Met Pos	1	2	268.233
Bioprinter	Met Pos	1	2	268.928
Bioprinter	Met Pos	1	2	275.2
Bioprinter	Met Pos	1	2	281.591
Bioprinter	Met Pos	1	2	283.853
Bioprinter	Met Pos	1	2	287.68
Bioprinter	Met Pos	1	2	290.26
Bioprinter	Met Pos	1	2	292.428
Bioprinter	Met Pos	1	2	292.674
Bioprinter	Met Pos	1	2	296.366
Bioprinter	Met Pos	1	2	297.136
Bioprinter	Met Pos	1	2	299.556
Bioprinter	Met Pos	1	2	300.395
Bioprinter	Met Pos	1	2	308.041
Bioprinter	Met Pos	1	2	316.969
Bioprinter	Met Pos	1	2	317.643
Bioprinter	Met Pos	2	1	165.545
Bioprinter	Met Pos	2	1	171.897
Bioprinter	Met Pos	2	1	175.627
Bioprinter	Met Pos	2	1	190.705
Bioprinter	Met Pos	2	1	219.037
Bioprinter	Met Pos	2	1	223.447
Bioprinter	Met Pos	2	1	227.518
Bioprinter	Met Pos	2	1	231.486
Bioprinter	Met Pos	2	1	236.494
Bioprinter	Met Pos	2	1	252.688
Bioprinter	Met Pos	2	1	257.555
Bioprinter	Met Pos	2	1	263.246
Bioprinter	Met Pos	2	1	269.342
Bioprinter	Met Pos	2	1	271.002
Bioprinter	Met Pos	2	1	277.857
Bioprinter	Met Pos	2	1	281.749
Bioprinter	Met Pos	2	1	284.31
Bioprinter	Met Pos	2	1	284.904
Bioprinter	Met Pos	2	1	287.759
Bioprinter	Met Pos	2	1	288.413
Bioprinter	Met Pos	2	1	289.059
Bioprinter	Met Pos	2	1	291.307
Bioprinter	Met Pos	2	1	291.378
Bioprinter	Met Pos	2	1	291.835
Bioprinter	Met Pos	2	1	292.076
Bioprinter	Met Pos	2	1	294.349
Bioprinter	Met Pos	2	1	296.673
Bioprinter	Met Pos	2	1	299.452
Bioprinter	Met Pos	2	1	299.838
Bioprinter	Met Pos	2	1	300.654
Bioprinter	Met Pos	2	1	301.069
Bioprinter	Met Pos	2	1	301.848
Bioprinter	Met Pos	2	1	302.118
Bioprinter	Met Pos	2	1	303.378
Bioprinter	Met Pos	2	1	304.776
Bioprinter	Met Pos	2	1	305.111
Bioprinter	Met Pos	2	1	305.806
Bioprinter	Met Pos	2	1	306.076
Bioprinter	Met Pos	2	1	308.214
Bioprinter	Met Pos	2	1	310.828
Bioprinter	Met Pos	2	1	311.044
Bioprinter	Met Pos	2	1	312.138
Bioprinter	Met Pos	2	1	312.717
Bioprinter	Met Pos	2	1	313.956
Bioprinter	Met Pos	2	1	317.931
Bioprinter	Met Pos	2	1	318.209
Bioprinter	Met Pos	2	1	320.216
Bioprinter	Met Pos	2	1	321.057
Bioprinter	Met Pos	2	1	321.45
Bioprinter	Met Pos	2	1	322.238
Bioprinter	Met Pos	2	1	323.71
Bioprinter	Met Pos	2	1	323.853
Bioprinter	Met Pos	2	1	323.958
Bioprinter	Met Pos	2	1	324.732
Bioprinter	Met Pos	2	1	324.865
Bioprinter	Met Pos	2	1	331.872
Bioprinter	Met Pos	2	1	332.31
Bioprinter	Met Pos	2	1	334.649
Bioprinter	Met Pos	2	1	335.555
Bioprinter	Met Pos	2	1	335.84
Bioprinter	Met Pos	2	1	337.226
Bioprinter	Met Pos	2	1	341.983
Bioprinter	Met Pos	2	1	342.889
Bioprinter	Met Pos	2	1	343.096
Bioprinter	Met Pos	2	1	343.231
Bioprinter	Met Pos	2	1	343.713
Bioprinter	Met Pos	2	1	344.447
Bioprinter	Met Pos	2	1	344.998
Bioprinter	Met Pos	2	1	346.069
Bioprinter	Met Pos	2	1	346.13
Bioprinter	Met Pos	2	1	347.088
Bioprinter	Met Pos	2	1	347.123
Bioprinter	Met Pos	2	1	347.828
Bioprinter	Met Pos	2	1	349.484
Bioprinter	Met Pos	2	1	349.695
Bioprinter	Met Pos	2	1	351.076
Bioprinter	Met Pos	2	1	351.963
Bioprinter	Met Pos	2	1	353.457
Bioprinter	Met Pos	2	1	355.354
Bioprinter	Met Pos	2	1	355.826
Bioprinter	Met Pos	2	1	357.877
Bioprinter	Met Pos	2	1	359.459
Bioprinter	Met Pos	2	1	359.934
Bioprinter	Met Pos	2	1	359.98
Bioprinter	Met Pos	2	1	360.499
Bioprinter	Met Pos	2	1	360.747
Bioprinter	Met Pos	2	1	361.088
Bioprinter	Met Pos	2	1	363.204
Bioprinter	Met Pos	2	1	363.26
Bioprinter	Met Pos	2	1	364.285
Bioprinter	Met Pos	2	1	364.904
Bioprinter	Met Pos	2	1	364.909
Bioprinter	Met Pos	2	1	366.41
Bioprinter	Met Pos	2	1	367.624
Bioprinter	Met Pos	2	1	367.627
Bioprinter	Met Pos	2	1	368.123
Bioprinter	Met Pos	2	1	370.408
Bioprinter	Met Pos	2	1	370.725
Bioprinter	Met Pos	2	1	370.958
Bioprinter	Met Pos	2	1	371.01
Bioprinter	Met Pos	2	1	371.369
Bioprinter	Met Pos	2	1	372.263
Bioprinter	Met Pos	2	1	375.459
Bioprinter	Met Pos	2	1	375.646
Bioprinter	Met Pos	2	1	375.813
Bioprinter	Met Pos	2	1	375.845
Bioprinter	Met Pos	2	1	376.106
Bioprinter	Met Pos	2	1	376.383
Bioprinter	Met Pos	2	1	376.577
Bioprinter	Met Pos	2	1	377.366
Bioprinter	Met Pos	2	1	380.074
Bioprinter	Met Pos	2	1	381.079
Bioprinter	Met Pos	2	1	381.575
Bioprinter	Met Pos	2	1	381.663
Bioprinter	Met Pos	2	1	381.688
Bioprinter	Met Pos	2	1	381.816
Bioprinter	Met Pos	2	1	381.953
Bioprinter	Met Pos	2	1	383.968
Bioprinter	Met Pos	2	1	384.275
Bioprinter	Met Pos	2	1	384.398
Bioprinter	Met Pos	2	1	384.808
Bioprinter	Met Pos	2	1	384.978
Bioprinter	Met Pos	2	1	385.307
Bioprinter	Met Pos	2	1	385.484
Bioprinter	Met Pos	2	1	386.371
Bioprinter	Met Pos	2	1	387.01
Bioprinter	Met Pos	2	1	389.037
Bioprinter	Met Pos	2	1	389.757
Bioprinter	Met Pos	2	1	391.064
Bioprinter	Met Pos	2	1	391.224
Bioprinter	Met Pos	2	1	391.523
Bioprinter	Met Pos	2	1	391.961
Bioprinter	Met Pos	2	1	392.794
Bioprinter	Met Pos	2	1	393.086
Bioprinter	Met Pos	2	1	393.165
Bioprinter	Met Pos	2	1	393.408
Bioprinter	Met Pos	2	1	394.413
Bioprinter	Met Pos	2	1	396.219
Bioprinter	Met Pos	2	1	398.246
Bioprinter	Met Pos	2	1	398.568
Bioprinter	Met Pos	2	1	399.243
Bioprinter	Met Pos	2	1	399.464
Bioprinter	Met Pos	2	1	399.83
Bioprinter	Met Pos	2	1	400.005
Bioprinter	Met Pos	2	1	401.098
Bioprinter	Met Pos	2	1	401.752
Bioprinter	Met Pos	2	1	402.061
Bioprinter	Met Pos	2	1	402.283
Bioprinter	Met Pos	2	1	402.658
Bioprinter	Met Pos	2	1	403.894
Bioprinter	Met Pos	2	1	404.071
Bioprinter	Met Pos	2	1	404.826
Bioprinter	Met Pos	2	1	405.617
Bioprinter	Met Pos	2	1	405.796
Bioprinter	Met Pos	2	1	405.826
Bioprinter	Met Pos	2	1	405.892
Bioprinter	Met Pos	2	1	406.415
Bioprinter	Met Pos	2	1	406.771
Bioprinter	Met Pos	2	1	406.789
Bioprinter	Met Pos	2	1	406.848
Bioprinter	Met Pos	2	1	406.875
Bioprinter	Met Pos	2	1	407.752
Bioprinter	Met Pos	2	1	408.398
Bioprinter	Met Pos	2	1	408.703
Bioprinter	Met Pos	2	1	409.975
Bioprinter	Met Pos	2	1	412.125
Bioprinter	Met Pos	2	1	412.467
Bioprinter	Met Pos	2	1	412.639
Bioprinter	Met Pos	2	1	413.226
Bioprinter	Met Pos	2	1	413.226
Bioprinter	Met Pos	2	1	413.491
Bioprinter	Met Pos	2	1	414.327
Bioprinter	Met Pos	2	1	415.076
Bioprinter	Met Pos	2	1	415.366
Bioprinter	Met Pos	2	1	415.405
Bioprinter	Met Pos	2	1	415.41
Bioprinter	Met Pos	2	1	415.771
Bioprinter	Met Pos	2	1	415.943
Bioprinter	Met Pos	2	1	416.015
Bioprinter	Met Pos	2	1	416.174
Bioprinter	Met Pos	2	1	416.391
Bioprinter	Met Pos	2	1	416.418
Bioprinter	Met Pos	2	1	417.113
Bioprinter	Met Pos	2	1	417.585
Bioprinter	Met Pos	2	1	417.708
Bioprinter	Met Pos	2	1	417.98
Bioprinter	Met Pos	2	1	418.155
Bioprinter	Met Pos	2	1	418.56
Bioprinter	Met Pos	2	1	419.273
Bioprinter	Met Pos	2	1	419.442
Bioprinter	Met Pos	2	1	419.683
Bioprinter	Met Pos	2	1	420.364
Bioprinter	Met Pos	2	1	420.963
Bioprinter	Met Pos	2	1	421.017
Bioprinter	Met Pos	2	1	421.88
Bioprinter	Met Pos	2	1	422.442
Bioprinter	Met Pos	2	1	422.641
Bioprinter	Met Pos	2	1	423.044
Bioprinter	Met Pos	2	1	423.346
Bioprinter	Met Pos	2	1	424.425
Bioprinter	Met Pos	2	1	424.472
Bioprinter	Met Pos	2	1	425.521
Bioprinter	Met Pos	2	1	425.968
Bioprinter	Met Pos	2	1	426.152
Bioprinter	Met Pos	2	1	426.445
Bioprinter	Met Pos	2	1	427.617
Bioprinter	Met Pos	2	1	427.649
Bioprinter	Met Pos	2	1	428.138
Bioprinter	Met Pos	2	1	428.157
Bioprinter	Met Pos	2	1	428.459
Bioprinter	Met Pos	2	1	428.614
Bioprinter	Met Pos	2	1	429.666
Bioprinter	Met Pos	2	1	430
Bioprinter	Met Pos	2	1	430.256
Bioprinter	Met Pos	2	1	430.305
Bioprinter	Met Pos	2	1	430.828
Bioprinter	Met Pos	2	1	431.351
Bioprinter	Met Pos	2	1	431.595
Bioprinter	Met Pos	2	1	431.983
Bioprinter	Met Pos	2	1	432.039
Bioprinter	Met Pos	2	1	432.123
Bioprinter	Met Pos	2	1	434.007
Bioprinter	Met Pos	2	1	434.678
Bioprinter	Met Pos	2	1	434.725
Bioprinter	Met Pos	2	1	434.784
Bioprinter	Met Pos	2	1	434.966
Bioprinter	Met Pos	2	1	435.231
Bioprinter	Met Pos	2	1	436.02
Bioprinter	Met Pos	2	1	436.56
Bioprinter	Met Pos	2	1	436.801
Bioprinter	Met Pos	2	1	436.98
Bioprinter	Met Pos	2	1	437.378
Bioprinter	Met Pos	2	1	437.698
Bioprinter	Met Pos	2	1	437.897
Bioprinter	Met Pos	2	1	438.509
Bioprinter	Met Pos	2	1	438.627
Bioprinter	Met Pos	2	1	438.956
Bioprinter	Met Pos	2	1	440.617
Bioprinter	Met Pos	2	1	441.034
Bioprinter	Met Pos	2	1	441.383
Bioprinter	Met Pos	2	1	441.396
Bioprinter	Met Pos	2	1	441.72
Bioprinter	Met Pos	2	1	442.015
Bioprinter	Met Pos	2	1	442.049
Bioprinter	Met Pos	2	1	442.079
Bioprinter	Met Pos	2	1	443.506
Bioprinter	Met Pos	2	1	444.509
Bioprinter	Met Pos	2	1	445.514
Bioprinter	Met Pos	2	1	445.771
Bioprinter	Met Pos	2	1	446.285
Bioprinter	Met Pos	2	1	446.327
Bioprinter	Met Pos	2	1	446.732
Bioprinter	Met Pos	2	1	446.889
Bioprinter	Met Pos	2	1	446.894
Bioprinter	Met Pos	2	1	448.774
Bioprinter	Met Pos	2	1	449.27
Bioprinter	Met Pos	2	1	449.489
Bioprinter	Met Pos	2	1	450.855
Bioprinter	Met Pos	2	1	452.499
Bioprinter	Met Pos	2	1	452.575
Bioprinter	Met Pos	2	1	452.595
Bioprinter	Met Pos	2	1	453.388
Bioprinter	Met Pos	2	1	453.722
Bioprinter	Met Pos	2	1	453.732
Bioprinter	Met Pos	2	1	454.403
Bioprinter	Met Pos	2	1	454.966
Bioprinter	Met Pos	2	1	456.791
Bioprinter	Met Pos	2	1	458.518
Bioprinter	Met Pos	2	1	459.081
Bioprinter	Met Pos	2	1	459.749
Bioprinter	Met Pos	2	1	459.853
Bioprinter	Met Pos	2	1	461.654
Bioprinter	Met Pos	2	1	461.658
Bioprinter	Met Pos	2	1	461.69
Bioprinter	Met Pos	2	1	462.916
Bioprinter	Met Pos	2	1	463.501
Bioprinter	Met Pos	2	1	465.042
Bioprinter	Met Pos	2	1	465.474
Bioprinter	Met Pos	2	1	465.641
Bioprinter	Met Pos	2	1	465.806
Bioprinter	Met Pos	2	1	467.162
Bioprinter	Met Pos	2	1	468.339
Bioprinter	Met Pos	2	1	469.926
Bioprinter	Met Pos	2	1	470.209
Bioprinter	Met Pos	2	1	473.199
Bioprinter	Met Pos	2	1	473.371
Bioprinter	Met Pos	2	1	474.283
Bioprinter	Met Pos	2	1	474.327
Bioprinter	Met Pos	2	1	474.582
Bioprinter	Met Pos	2	1	475.246
Bioprinter	Met Pos	2	1	475.408
Bioprinter	Met Pos	2	1	475.725
Bioprinter	Met Pos	2	1	476.152
Bioprinter	Met Pos	2	1	476.258
Bioprinter	Met Pos	2	1	476.929
Bioprinter	Met Pos	2	1	477.459
Bioprinter	Met Pos	2	1	478.536
Bioprinter	Met Pos	2	1	479.349
Bioprinter	Met Pos	2	1	480.7
Bioprinter	Met Pos	2	1	481.946
Bioprinter	Met Pos	2	1	483.194
Bioprinter	Met Pos	2	1	485.509
Bioprinter	Met Pos	2	1	487.344
Bioprinter	Met Pos	2	1	489.332
Bioprinter	Met Pos	2	1	492.096
Bioprinter	Met Pos	2	1	492.553
Bioprinter	Met Pos	2	1	493.319
Bioprinter	Met Pos	2	1	493.58
Bioprinter	Met Pos	2	1	499.054
Bioprinter	Met Pos	2	1	501.71
Bioprinter	Met Pos	2	1	503.199
Bioprinter	Met Pos	2	1	503.771
Bioprinter	Met Pos	2	1	506.713
Bioprinter	Met Pos	2	1	519.231
Bioprinter	Met Pos	2	1	519.29
Bioprinter	Met Pos	2	1	520.167
Bioprinter	Met Pos	2	1	521.828
Bioprinter	Met Pos	2	1	523.843
Bioprinter	Met Pos	2	2	179.716
Bioprinter	Met Pos	2	2	231.988
Bioprinter	Met Pos	2	2	242.112
Bioprinter	Met Pos	2	2	246.291
Bioprinter	Met Pos	2	2	251.323
Bioprinter	Met Pos	2	2	255.111
Bioprinter	Met Pos	2	2	259.614
Bioprinter	Met Pos	2	2	263.893
Bioprinter	Met Pos	2	2	265.268
Bioprinter	Met Pos	2	2	266.706
Bioprinter	Met Pos	2	2	267.395
Bioprinter	Met Pos	2	2	267.526
Bioprinter	Met Pos	2	2	268.224
Bioprinter	Met Pos	2	2	270.508
Bioprinter	Met Pos	2	2	271.285
Bioprinter	Met Pos	2	2	271.414
Bioprinter	Met Pos	2	2	272.176
Bioprinter	Met Pos	2	2	273.535
Bioprinter	Met Pos	2	2	275.731
Bioprinter	Met Pos	2	2	276.236
Bioprinter	Met Pos	2	2	277.864
Bioprinter	Met Pos	2	2	281.282
Bioprinter	Met Pos	2	2	283.039
Bioprinter	Met Pos	2	2	283.645
Bioprinter	Met Pos	2	2	283.936
Bioprinter	Met Pos	2	2	285.027
Bioprinter	Met Pos	2	2	286.779
Bioprinter	Met Pos	2	2	287.807
Bioprinter	Met Pos	2	2	287.962
Bioprinter	Met Pos	2	2	288.477
Bioprinter	Met Pos	2	2	289.118
Bioprinter	Met Pos	2	2	289.828
Bioprinter	Met Pos	2	2	290.21
Bioprinter	Met Pos	2	2	290.763
Bioprinter	Met Pos	2	2	292.231
Bioprinter	Met Pos	2	2	292.489
Bioprinter	Met Pos	2	2	294.184
Bioprinter	Met Pos	2	2	297.325
Bioprinter	Met Pos	2	2	297.538
Bioprinter	Met Pos	2	2	298.157
Bioprinter	Met Pos	2	2	299.53
Bioprinter	Met Pos	2	2	300.122
Bioprinter	Met Pos	2	2	300.448
Bioprinter	Met Pos	2	2	301.101
Bioprinter	Met Pos	2	2	301.378
Bioprinter	Met Pos	2	2	301.573
Bioprinter	Met Pos	2	2	301.876
Bioprinter	Met Pos	2	2	302.169
Bioprinter	Met Pos	2	2	303.447
Bioprinter	Met Pos	2	2	303.838
Bioprinter	Met Pos	2	2	304.074
Bioprinter	Met Pos	2	2	305.254
Bioprinter	Met Pos	2	2	305.621
Bioprinter	Met Pos	2	2	305.855
Bioprinter	Met Pos	2	2	306.119
Bioprinter	Met Pos	2	2	307.018
Bioprinter	Met Pos	2	2	307.552
Bioprinter	Met Pos	2	2	307.89
Bioprinter	Met Pos	2	2	308
Bioprinter	Met Pos	2	2	308.112
Bioprinter	Met Pos	2	2	308.72
Bioprinter	Met Pos	2	2	308.889
Bioprinter	Met Pos	2	2	309.383
Bioprinter	Met Pos	2	2	309.468
Bioprinter	Met Pos	2	2	309.671
Bioprinter	Met Pos	2	2	309.878
Bioprinter	Met Pos	2	2	310.83
Bioprinter	Met Pos	2	2	312.143
Bioprinter	Met Pos	2	2	312.198
Bioprinter	Met Pos	2	2	312.405
Bioprinter	Met Pos	2	2	312.539
Bioprinter	Met Pos	2	2	313.356
Bioprinter	Met Pos	2	2	313.383
Bioprinter	Met Pos	2	2	313.762
Bioprinter	Met Pos	2	2	313.883
Bioprinter	Met Pos	2	2	314.381
Bioprinter	Met Pos	2	2	314.965
Bioprinter	Met Pos	2	2	315.673
Bioprinter	Met Pos	2	2	315.733
Bioprinter	Met Pos	2	2	315.74
Bioprinter	Met Pos	2	2	316.014
Bioprinter	Met Pos	2	2	316.634
Bioprinter	Met Pos	2	2	316.658
Bioprinter	Met Pos	2	2	317.116
Bioprinter	Met Pos	2	2	318.186
Bioprinter	Met Pos	2	2	318.565
Bioprinter	Met Pos	2	2	319.483
Bioprinter	Met Pos	2	2	320.129
Bioprinter	Met Pos	2	2	320.224
Bioprinter	Met Pos	2	2	320.415
Bioprinter	Met Pos	2	2	320.498
Bioprinter	Met Pos	2	2	320.791
Bioprinter	Met Pos	2	2	321.125
Bioprinter	Met Pos	2	2	321.387
Bioprinter	Met Pos	2	2	321.788
Bioprinter	Met Pos	2	2	321.938
Bioprinter	Met Pos	2	2	322.601
Bioprinter	Met Pos	2	2	323.163
Bioprinter	Met Pos	2	2	323.211
Bioprinter	Met Pos	2	2	324.174
Bioprinter	Met Pos	2	2	324.257
Bioprinter	Met Pos	2	2	324.548
Bioprinter	Met Pos	2	2	324.865
Bioprinter	Met Pos	2	2	324.913
Bioprinter	Met Pos	2	2	324.973
Bioprinter	Met Pos	2	2	325.187
Bioprinter	Met Pos	2	2	325.542
Bioprinter	Met Pos	2	2	325.616
Bioprinter	Met Pos	2	2	325.657
Bioprinter	Met Pos	2	2	325.871
Bioprinter	Met Pos	2	2	326.596
Bioprinter	Met Pos	2	2	326.751
Bioprinter	Met Pos	2	2	327.106
Bioprinter	Met Pos	2	2	327.454
Bioprinter	Met Pos	2	2	327.49
Bioprinter	Met Pos	2	2	327.569
Bioprinter	Met Pos	2	2	327.743
Bioprinter	Met Pos	2	2	327.969
Bioprinter	Met Pos	2	2	328.808
Bioprinter	Met Pos	2	2	328.858
Bioprinter	Met Pos	2	2	328.894
Bioprinter	Met Pos	2	2	328.973
Bioprinter	Met Pos	2	2	329.099
Bioprinter	Met Pos	2	2	329.385
Bioprinter	Met Pos	2	2	330.198
Bioprinter	Met Pos	2	2	330.57
Bioprinter	Met Pos	2	2	330.856
Bioprinter	Met Pos	2	2	331.101
Bioprinter	Met Pos	2	2	331.108
Bioprinter	Met Pos	2	2	331.128
Bioprinter	Met Pos	2	2	331.156
Bioprinter	Met Pos	2	2	331.516
Bioprinter	Met Pos	2	2	331.676
Bioprinter	Met Pos	2	2	331.728
Bioprinter	Met Pos	2	2	331.876
Bioprinter	Met Pos	2	2	331.907
Bioprinter	Met Pos	2	2	332.062
Bioprinter	Met Pos	2	2	332.112
Bioprinter	Met Pos	2	2	332.205
Bioprinter	Met Pos	2	2	332.236
Bioprinter	Met Pos	2	2	333.638
Bioprinter	Met Pos	2	2	333.774
Bioprinter	Met Pos	2	2	334.279
Bioprinter	Met Pos	2	2	335.18
Bioprinter	Met Pos	2	2	335.662
Bioprinter	Met Pos	2	2	335.828
Bioprinter	Met Pos	2	2	336.308
Bioprinter	Met Pos	2	2	337.08
Bioprinter	Met Pos	2	2	337.266
Bioprinter	Met Pos	2	2	337.588
Bioprinter	Met Pos	2	2	337.6
Bioprinter	Met Pos	2	2	337.712
Bioprinter	Met Pos	2	2	337.814
Bioprinter	Met Pos	2	2	337.905
Bioprinter	Met Pos	2	2	338.908
Bioprinter	Met Pos	2	2	339.373
Bioprinter	Met Pos	2	2	339.847
Bioprinter	Met Pos	2	2	340.072
Bioprinter	Met Pos	2	2	340.462
Bioprinter	Met Pos	2	2	340.524
Bioprinter	Met Pos	2	2	340.973
Bioprinter	Met Pos	2	2	341.569
Bioprinter	Met Pos	2	2	341.793
Bioprinter	Met Pos	2	2	343.085
Bioprinter	Met Pos	2	2	343.39
Bioprinter	Met Pos	2	2	343.781
Bioprinter	Met Pos	2	2	344.184
Bioprinter	Met Pos	2	2	344.219
Bioprinter	Met Pos	2	2	344.431
Bioprinter	Met Pos	2	2	344.67
Bioprinter	Met Pos	2	2	344.961
Bioprinter	Met Pos	2	2	345.611
Bioprinter	Met Pos	2	2	345.74
Bioprinter	Met Pos	2	2	345.8
Bioprinter	Met Pos	2	2	346.615
Bioprinter	Met Pos	2	2	346.67
Bioprinter	Met Pos	2	2	347.192
Bioprinter	Met Pos	2	2	347.504
Bioprinter	Met Pos	2	2	347.738
Bioprinter	Met Pos	2	2	348.305
Bioprinter	Met Pos	2	2	348.765
Bioprinter	Met Pos	2	2	348.944
Bioprinter	Met Pos	2	2	349.058
Bioprinter	Met Pos	2	2	349.294
Bioprinter	Met Pos	2	2	349.497
Bioprinter	Met Pos	2	2	349.554
Bioprinter	Met Pos	2	2	349.824
Bioprinter	Met Pos	2	2	351.251
Bioprinter	Met Pos	2	2	351.881
Bioprinter	Met Pos	2	2	352.205
Bioprinter	Met Pos	2	2	352.405
Bioprinter	Met Pos	2	2	353.032
Bioprinter	Met Pos	2	2	353.061
Bioprinter	Met Pos	2	2	353.192
Bioprinter	Met Pos	2	2	353.411
Bioprinter	Met Pos	2	2	353.716
Bioprinter	Met Pos	2	2	353.876
Bioprinter	Met Pos	2	2	354.16
Bioprinter	Met Pos	2	2	354.164
Bioprinter	Met Pos	2	2	354.486
Bioprinter	Met Pos	2	2	354.653
Bioprinter	Met Pos	2	2	354.72
Bioprinter	Met Pos	2	2	355.573
Bioprinter	Met Pos	2	2	355.819
Bioprinter	Met Pos	2	2	357.785
Bioprinter	Met Pos	2	2	358.05
Bioprinter	Met Pos	2	2	358.143
Bioprinter	Met Pos	2	2	359.487
Bioprinter	Met Pos	2	2	359.845
Bioprinter	Met Pos	2	2	360.203
Bioprinter	Met Pos	2	2	360.291
Bioprinter	Met Pos	2	2	360.689
Bioprinter	Met Pos	2	2	360.779
Bioprinter	Met Pos	2	2	361.17
Bioprinter	Met Pos	2	2	361.831
Bioprinter	Met Pos	2	2	361.967
Bioprinter	Met Pos	2	2	362.203
Bioprinter	Met Pos	2	2	363.383
Bioprinter	Met Pos	2	2	363.409
Bioprinter	Met Pos	2	2	364.067
Bioprinter	Met Pos	2	2	365.821
Bioprinter	Met Pos	2	2	366.041
Bioprinter	Met Pos	2	2	366.098
Bioprinter	Met Pos	2	2	366.293
Bioprinter	Met Pos	2	2	366.403
Bioprinter	Met Pos	2	2	366.691
Bioprinter	Met Pos	2	2	367.259
Bioprinter	Met Pos	2	2	367.552
Bioprinter	Met Pos	2	2	367.771
Bioprinter	Met Pos	2	2	367.943
Bioprinter	Met Pos	2	2	368.021
Bioprinter	Met Pos	2	2	368.753
Bioprinter	Met Pos	2	2	370.615
Bioprinter	Met Pos	2	2	370.877
Bioprinter	Met Pos	2	2	370.985
Bioprinter	Met Pos	2	2	371.113
Bioprinter	Met Pos	2	2	371.585
Bioprinter	Met Pos	2	2	371.659
Bioprinter	Met Pos	2	2	371.783
Bioprinter	Met Pos	2	2	372.727
Bioprinter	Met Pos	2	2	372.796
Bioprinter	Met Pos	2	2	372.815
Bioprinter	Met Pos	2	2	373.035
Bioprinter	Met Pos	2	2	373.452
Bioprinter	Met Pos	2	2	373.733
Bioprinter	Met Pos	2	2	373.986
Bioprinter	Met Pos	2	2	374.279
Bioprinter	Met Pos	2	2	374.684
Bioprinter	Met Pos	2	2	375.409
Bioprinter	Met Pos	2	2	375.423
Bioprinter	Met Pos	2	2	375.931
Bioprinter	Met Pos	2	2	377.089
Bioprinter	Met Pos	2	2	377.325
Bioprinter	Met Pos	2	2	377.707
Bioprinter	Met Pos	2	2	378.82
Bioprinter	Met Pos	2	2	379.302
Bioprinter	Met Pos	2	2	381.101
Bioprinter	Met Pos	2	2	381.526
Bioprinter	Met Pos	2	2	381.735
Bioprinter	Met Pos	2	2	381.974
Bioprinter	Met Pos	2	2	382.184
Bioprinter	Met Pos	2	2	383.297
Bioprinter	Met Pos	2	2	383.385
Bioprinter	Met Pos	2	2	383.478
Bioprinter	Met Pos	2	2	383.95
Bioprinter	Met Pos	2	2	385.228
Bioprinter	Met Pos	2	2	385.433
Bioprinter	Met Pos	2	2	385.964
Bioprinter	Met Pos	2	2	387.23
Bioprinter	Met Pos	2	2	388.045
Bioprinter	Met Pos	2	2	388.539
Bioprinter	Met Pos	2	2	389.492
Bioprinter	Met Pos	2	2	390.038
Bioprinter	Met Pos	2	2	390.646
Bioprinter	Met Pos	2	2	391.633
Bioprinter	Met Pos	2	2	392.858
Bioprinter	Met Pos	2	2	394.155
Bioprinter	Met Pos	2	2	395.497
Bioprinter	Met Pos	2	2	395.735
Bioprinter	Met Pos	2	2	395.867
Bioprinter	Met Pos	2	2	396.305
Bioprinter	Met Pos	2	2	396.391
Bioprinter	Met Pos	2	2	396.427
Bioprinter	Met Pos	2	2	397.087
Bioprinter	Met Pos	2	2	397.132
Bioprinter	Met Pos	2	2	398.069
Bioprinter	Met Pos	2	2	399.664
Bioprinter	Met Pos	2	2	400.021
Bioprinter	Met Pos	2	2	401.557
Bioprinter	Met Pos	2	2	402.122
Bioprinter	Met Pos	2	2	403.128
Bioprinter	Met Pos	2	2	403.333
Bioprinter	Met Pos	2	2	403.673
Bioprinter	Met Pos	2	2	406.937
Bioprinter	Met Pos	2	2	407.094
Bioprinter	Met Pos	2	2	407.704
Bioprinter	Met Pos	2	2	407.75
Bioprinter	Met Pos	2	2	408.72
Bioprinter	Met Pos	2	2	409.449
Bioprinter	Met Pos	2	2	409.874
Bioprinter	Met Pos	2	2	411.371
Bioprinter	Met Pos	2	2	411.781
Bioprinter	Met Pos	2	2	411.979
Bioprinter	Met Pos	2	2	412.539
Bioprinter	Met Pos	2	2	414.496
Bioprinter	Met Pos	2	2	418.308
Bioprinter	Met Pos	2	2	422.176
Bioprinter	Met Pos	2	2	424.143
Bioprinter	Met Pos	2	2	424.663
Bioprinter	Met Pos	2	2	426.532
Bioprinter	Met Pos	2	2	426.965
Bioprinter	Met Pos	2	2	429.662
Bioprinter	Met Pos	2	2	430.324
Bioprinter	Met Pos	2	2	436.67
Bioprinter	Met Pos	2	2	438.31
Bioprinter	Met Pos	2	2	440.932
Bioprinter	Met Pos	2	2	449.356
Bioprinter	Met Pos	2	2	460.482
Bioprinter	Met Pos	3	1	206.338
Bioprinter	Met Pos	3	1	227.457
Bioprinter	Met Pos	3	1	230.041
Bioprinter	Met Pos	3	1	232.232
Bioprinter	Met Pos	3	1	232.244
Bioprinter	Met Pos	3	1	239.028
Bioprinter	Met Pos	3	1	241.239
Bioprinter	Met Pos	3	1	241.372
Bioprinter	Met Pos	3	1	255.06
Bioprinter	Met Pos	3	1	260.559
Bioprinter	Met Pos	3	1	261.03
Bioprinter	Met Pos	3	1	261.308
Bioprinter	Met Pos	3	1	261.662
Bioprinter	Met Pos	3	1	263.161
Bioprinter	Met Pos	3	1	263.552
Bioprinter	Met Pos	3	1	265.63
Bioprinter	Met Pos	3	1	266.356
Bioprinter	Met Pos	3	1	270.545
Bioprinter	Met Pos	3	1	271.405
Bioprinter	Met Pos	3	1	273.903
Bioprinter	Met Pos	3	1	279.384
Bioprinter	Met Pos	3	1	280.14
Bioprinter	Met Pos	3	1	280.674
Bioprinter	Met Pos	3	1	282.168
Bioprinter	Met Pos	3	1	283.57
Bioprinter	Met Pos	3	1	283.614
Bioprinter	Met Pos	3	1	286.524
Bioprinter	Met Pos	3	1	288.398
Bioprinter	Met Pos	3	1	290.63
Bioprinter	Met Pos	3	1	291.375
Bioprinter	Met Pos	3	1	291.384
Bioprinter	Met Pos	3	1	293.322
Bioprinter	Met Pos	3	1	293.487
Bioprinter	Met Pos	3	1	294.032
Bioprinter	Met Pos	3	1	294.117
Bioprinter	Met Pos	3	1	295.099
Bioprinter	Met Pos	3	1	295.851
Bioprinter	Met Pos	3	1	296.147
Bioprinter	Met Pos	3	1	297.156
Bioprinter	Met Pos	3	1	297.703
Bioprinter	Met Pos	3	1	298.136
Bioprinter	Met Pos	3	1	299.451
Bioprinter	Met Pos	3	1	299.931
Bioprinter	Met Pos	3	1	300.218
Bioprinter	Met Pos	3	1	300.543
Bioprinter	Met Pos	3	1	301.28
Bioprinter	Met Pos	3	1	301.494
Bioprinter	Met Pos	3	1	303.487
Bioprinter	Met Pos	3	1	303.717
Bioprinter	Met Pos	3	1	304.589
Bioprinter	Met Pos	3	1	305.464
Bioprinter	Met Pos	3	1	306.611
Bioprinter	Met Pos	3	1	306.855
Bioprinter	Met Pos	3	1	307.945
Bioprinter	Met Pos	3	1	308.72
Bioprinter	Met Pos	3	1	309.48
Bioprinter	Met Pos	3	1	310.03
Bioprinter	Met Pos	3	1	310.322
Bioprinter	Met Pos	3	1	310.524
Bioprinter	Met Pos	3	1	310.685
Bioprinter	Met Pos	3	1	311.453
Bioprinter	Met Pos	3	1	311.552
Bioprinter	Met Pos	3	1	311.595
Bioprinter	Met Pos	3	1	311.897
Bioprinter	Met Pos	3	1	312.922
Bioprinter	Met Pos	3	1	313.009
Bioprinter	Met Pos	3	1	313.14
Bioprinter	Met Pos	3	1	313.805
Bioprinter	Met Pos	3	1	314.025
Bioprinter	Met Pos	3	1	314.039
Bioprinter	Met Pos	3	1	314.078
Bioprinter	Met Pos	3	1	314.899
Bioprinter	Met Pos	3	1	314.952
Bioprinter	Met Pos	3	1	315.246
Bioprinter	Met Pos	3	1	315.329
Bioprinter	Met Pos	3	1	315.977
Bioprinter	Met Pos	3	1	316.283
Bioprinter	Met Pos	3	1	316.834
Bioprinter	Met Pos	3	1	317.126
Bioprinter	Met Pos	3	1	317.623
Bioprinter	Met Pos	3	1	317.72
Bioprinter	Met Pos	3	1	317.786
Bioprinter	Met Pos	3	1	318.257
Bioprinter	Met Pos	3	1	318.676
Bioprinter	Met Pos	3	1	318.743
Bioprinter	Met Pos	3	1	319.221
Bioprinter	Met Pos	3	1	319.391
Bioprinter	Met Pos	3	1	319.407
Bioprinter	Met Pos	3	1	320.469
Bioprinter	Met Pos	3	1	320.474
Bioprinter	Met Pos	3	1	320.68
Bioprinter	Met Pos	3	1	320.922
Bioprinter	Met Pos	3	1	321.349
Bioprinter	Met Pos	3	1	321.655
Bioprinter	Met Pos	3	1	321.885
Bioprinter	Met Pos	3	1	322.634
Bioprinter	Met Pos	3	1	322.68
Bioprinter	Met Pos	3	1	322.789
Bioprinter	Met Pos	3	1	322.922
Bioprinter	Met Pos	3	1	323.08
Bioprinter	Met Pos	3	1	323.101
Bioprinter	Met Pos	3	1	323.405
Bioprinter	Met Pos	3	1	323.876
Bioprinter	Met Pos	3	1	323.979
Bioprinter	Met Pos	3	1	324.138
Bioprinter	Met Pos	3	1	324.198
Bioprinter	Met Pos	3	1	324.398
Bioprinter	Met Pos	3	1	324.662
Bioprinter	Met Pos	3	1	324.69
Bioprinter	Met Pos	3	1	325.395
Bioprinter	Met Pos	3	1	325.428
Bioprinter	Met Pos	3	1	325.761
Bioprinter	Met Pos	3	1	326.025
Bioprinter	Met Pos	3	1	326.566
Bioprinter	Met Pos	3	1	326.798
Bioprinter	Met Pos	3	1	327.986
Bioprinter	Met Pos	3	1	329.009
Bioprinter	Met Pos	3	1	329.149
Bioprinter	Met Pos	3	1	329.205
Bioprinter	Met Pos	3	1	329.63
Bioprinter	Met Pos	3	1	330.522
Bioprinter	Met Pos	3	1	330.648
Bioprinter	Met Pos	3	1	330.917
Bioprinter	Met Pos	3	1	331.069
Bioprinter	Met Pos	3	1	331.101
Bioprinter	Met Pos	3	1	331.299
Bioprinter	Met Pos	3	1	331.653
Bioprinter	Met Pos	3	1	331.86
Bioprinter	Met Pos	3	1	331.952
Bioprinter	Met Pos	3	1	332.021
Bioprinter	Met Pos	3	1	332.046
Bioprinter	Met Pos	3	1	332.092
Bioprinter	Met Pos	3	1	332.255
Bioprinter	Met Pos	3	1	332.752
Bioprinter	Met Pos	3	1	332.864
Bioprinter	Met Pos	3	1	333.938
Bioprinter	Met Pos	3	1	334.154
Bioprinter	Met Pos	3	1	334.34
Bioprinter	Met Pos	3	1	334.506
Bioprinter	Met Pos	3	1	334.63
Bioprinter	Met Pos	3	1	334.899
Bioprinter	Met Pos	3	1	334.947
Bioprinter	Met Pos	3	1	335.72
Bioprinter	Met Pos	3	1	335.832
Bioprinter	Met Pos	3	1	335.88
Bioprinter	Met Pos	3	1	336.285
Bioprinter	Met Pos	3	1	336.66
Bioprinter	Met Pos	3	1	337.405
Bioprinter	Met Pos	3	1	337.57
Bioprinter	Met Pos	3	1	338.007
Bioprinter	Met Pos	3	1	338.478
Bioprinter	Met Pos	3	1	338.485
Bioprinter	Met Pos	3	1	338.777
Bioprinter	Met Pos	3	1	339.147
Bioprinter	Met Pos	3	1	339.499
Bioprinter	Met Pos	3	1	339.52
Bioprinter	Met Pos	3	1	339.531
Bioprinter	Met Pos	3	1	339.802
Bioprinter	Met Pos	3	1	340.324
Bioprinter	Met Pos	3	1	340.37
Bioprinter	Met Pos	3	1	340.421
Bioprinter	Met Pos	3	1	340.476
Bioprinter	Met Pos	3	1	340.756
Bioprinter	Met Pos	3	1	341.26
Bioprinter	Met Pos	3	1	341.556
Bioprinter	Met Pos	3	1	341.57
Bioprinter	Met Pos	3	1	341.989
Bioprinter	Met Pos	3	1	342.662
Bioprinter	Met Pos	3	1	343.115
Bioprinter	Met Pos	3	1	343.225
Bioprinter	Met Pos	3	1	343.232
Bioprinter	Met Pos	3	1	343.821
Bioprinter	Met Pos	3	1	344.126
Bioprinter	Met Pos	3	1	344.14
Bioprinter	Met Pos	3	1	344.628
Bioprinter	Met Pos	3	1	344.966
Bioprinter	Met Pos	3	1	345.154
Bioprinter	Met Pos	3	1	345.499
Bioprinter	Met Pos	3	1	346.211
Bioprinter	Met Pos	3	1	346.616
Bioprinter	Met Pos	3	1	346.892
Bioprinter	Met Pos	3	1	346.972
Bioprinter	Met Pos	3	1	347.225
Bioprinter	Met Pos	3	1	347.6
Bioprinter	Met Pos	3	1	348.267
Bioprinter	Met Pos	3	1	349
Bioprinter	Met Pos	3	1	349.064
Bioprinter	Met Pos	3	1	349.195
Bioprinter	Met Pos	3	1	349.402
Bioprinter	Met Pos	3	1	350.368
Bioprinter	Met Pos	3	1	350.772
Bioprinter	Met Pos	3	1	350.848
Bioprinter	Met Pos	3	1	350.929
Bioprinter	Met Pos	3	1	350.947
Bioprinter	Met Pos	3	1	351.239
Bioprinter	Met Pos	3	1	351.421
Bioprinter	Met Pos	3	1	351.63
Bioprinter	Met Pos	3	1	352.251
Bioprinter	Met Pos	3	1	352.485
Bioprinter	Met Pos	3	1	352.609
Bioprinter	Met Pos	3	1	352.89
Bioprinter	Met Pos	3	1	353.048
Bioprinter	Met Pos	3	1	354.092
Bioprinter	Met Pos	3	1	354.136
Bioprinter	Met Pos	3	1	354.161
Bioprinter	Met Pos	3	1	354.179
Bioprinter	Met Pos	3	1	354.313
Bioprinter	Met Pos	3	1	354.572
Bioprinter	Met Pos	3	1	354.867
Bioprinter	Met Pos	3	1	354.929
Bioprinter	Met Pos	3	1	354.954
Bioprinter	Met Pos	3	1	355.474
Bioprinter	Met Pos	3	1	356.386
Bioprinter	Met Pos	3	1	356.582
Bioprinter	Met Pos	3	1	356.623
Bioprinter	Met Pos	3	1	356.731
Bioprinter	Met Pos	3	1	357.007
Bioprinter	Met Pos	3	1	357.216
Bioprinter	Met Pos	3	1	357.414
Bioprinter	Met Pos	3	1	357.497
Bioprinter	Met Pos	3	1	357.676
Bioprinter	Met Pos	3	1	357.724
Bioprinter	Met Pos	3	1	358.126
Bioprinter	Met Pos	3	1	358.708
Bioprinter	Met Pos	3	1	359.46
Bioprinter	Met Pos	3	1	359.862
Bioprinter	Met Pos	3	1	359.977
Bioprinter	Met Pos	3	1	360.246
Bioprinter	Met Pos	3	1	360.77
Bioprinter	Met Pos	3	1	361.874
Bioprinter	Met Pos	3	1	361.903
Bioprinter	Met Pos	3	1	362.092
Bioprinter	Met Pos	3	1	362.287
Bioprinter	Met Pos	3	1	363.372
Bioprinter	Met Pos	3	1	363.561
Bioprinter	Met Pos	3	1	363.641
Bioprinter	Met Pos	3	1	363.834
Bioprinter	Met Pos	3	1	363.834
Bioprinter	Met Pos	3	1	364.071
Bioprinter	Met Pos	3	1	364.253
Bioprinter	Met Pos	3	1	365.149
Bioprinter	Met Pos	3	1	365.71
Bioprinter	Met Pos	3	1	365.929
Bioprinter	Met Pos	3	1	366.092
Bioprinter	Met Pos	3	1	366.122
Bioprinter	Met Pos	3	1	366.513
Bioprinter	Met Pos	3	1	367.462
Bioprinter	Met Pos	3	1	367.637
Bioprinter	Met Pos	3	1	367.729
Bioprinter	Met Pos	3	1	367.903
Bioprinter	Met Pos	3	1	368.145
Bioprinter	Met Pos	3	1	368.156
Bioprinter	Met Pos	3	1	368.168
Bioprinter	Met Pos	3	1	369.055
Bioprinter	Met Pos	3	1	369.103
Bioprinter	Met Pos	3	1	369.52
Bioprinter	Met Pos	3	1	369.593
Bioprinter	Met Pos	3	1	369.8
Bioprinter	Met Pos	3	1	370.083
Bioprinter	Met Pos	3	1	370.198
Bioprinter	Met Pos	3	1	370.257
Bioprinter	Met Pos	3	1	370.857
Bioprinter	Met Pos	3	1	371.609
Bioprinter	Met Pos	3	1	371.761
Bioprinter	Met Pos	3	1	371.805
Bioprinter	Met Pos	3	1	371.86
Bioprinter	Met Pos	3	1	372.209
Bioprinter	Met Pos	3	1	372.237
Bioprinter	Met Pos	3	1	374.43
Bioprinter	Met Pos	3	1	374.669
Bioprinter	Met Pos	3	1	374.671
Bioprinter	Met Pos	3	1	375.177
Bioprinter	Met Pos	3	1	375.625
Bioprinter	Met Pos	3	1	375.906
Bioprinter	Met Pos	3	1	375.91
Bioprinter	Met Pos	3	1	376.133
Bioprinter	Met Pos	3	1	376.998
Bioprinter	Met Pos	3	1	377.078
Bioprinter	Met Pos	3	1	377.126
Bioprinter	Met Pos	3	1	377.623
Bioprinter	Met Pos	3	1	379.23
Bioprinter	Met Pos	3	1	379.301
Bioprinter	Met Pos	3	1	379.913
Bioprinter	Met Pos	3	1	380.163
Bioprinter	Met Pos	3	1	381.379
Bioprinter	Met Pos	3	1	382.545
Bioprinter	Met Pos	3	1	382.772
Bioprinter	Met Pos	3	1	382.908
Bioprinter	Met Pos	3	1	383.103
Bioprinter	Met Pos	3	1	383.368
Bioprinter	Met Pos	3	1	383.559
Bioprinter	Met Pos	3	1	383.8
Bioprinter	Met Pos	3	1	384.198
Bioprinter	Met Pos	3	1	384.501
Bioprinter	Met Pos	3	1	384.531
Bioprinter	Met Pos	3	1	386.159
Bioprinter	Met Pos	3	1	386.503
Bioprinter	Met Pos	3	1	386.89
Bioprinter	Met Pos	3	1	387.179
Bioprinter	Met Pos	3	1	391.14
Bioprinter	Met Pos	3	1	393.113
Bioprinter	Met Pos	3	1	393.655
Bioprinter	Met Pos	3	1	394.039
Bioprinter	Met Pos	3	1	394.26
Bioprinter	Met Pos	3	1	395.244
Bioprinter	Met Pos	3	1	396.745
Bioprinter	Met Pos	3	1	396.86
Bioprinter	Met Pos	3	1	401.055
Bioprinter	Met Pos	3	1	405.016
Bioprinter	Met Pos	3	1	405.538
Bioprinter	Met Pos	3	1	406.729
Bioprinter	Met Pos	3	1	409.202
Bioprinter	Met Pos	3	1	412.156
Bioprinter	Met Pos	3	1	413.701
Bioprinter	Met Pos	3	1	416.561
Bioprinter	Met Pos	3	1	419.867
Bioprinter	Met Pos	3	1	422.391
Bioprinter	Met Pos	3	1	424.883
Bioprinter	Met Pos	3	1	428.356
Bioprinter	Met Pos	3	2	156.652
Bioprinter	Met Pos	3	2	184.337
Bioprinter	Met Pos	3	2	184.4
Bioprinter	Met Pos	3	2	203.581
Bioprinter	Met Pos	3	2	225.19
Bioprinter	Met Pos	3	2	227.084
Bioprinter	Met Pos	3	2	228.151
Bioprinter	Met Pos	3	2	246.955
Bioprinter	Met Pos	3	2	252.613
Bioprinter	Met Pos	3	2	254.153
Bioprinter	Met Pos	3	2	255.832
Bioprinter	Met Pos	3	2	260.333
Bioprinter	Met Pos	3	2	261.203
Bioprinter	Met Pos	3	2	261.87
Bioprinter	Met Pos	3	2	263.341
Bioprinter	Met Pos	3	2	265.464
Bioprinter	Met Pos	3	2	269.341
Bioprinter	Met Pos	3	2	270.255
Bioprinter	Met Pos	3	2	273.771
Bioprinter	Met Pos	3	2	274.166
Bioprinter	Met Pos	3	2	274.326
Bioprinter	Met Pos	3	2	274.981
Bioprinter	Met Pos	3	2	276.549
Bioprinter	Met Pos	3	2	278.898
Bioprinter	Met Pos	3	2	279.045
Bioprinter	Met Pos	3	2	281.184
Bioprinter	Met Pos	3	2	282.683
Bioprinter	Met Pos	3	2	284.639
Bioprinter	Met Pos	3	2	285.862
Bioprinter	Met Pos	3	2	285.95
Bioprinter	Met Pos	3	2	286.832
Bioprinter	Met Pos	3	2	286.879
Bioprinter	Met Pos	3	2	288.011
Bioprinter	Met Pos	3	2	289.458
Bioprinter	Met Pos	3	2	290.017
Bioprinter	Met Pos	3	2	290.94
Bioprinter	Met Pos	3	2	291.093
Bioprinter	Met Pos	3	2	291.944
Bioprinter	Met Pos	3	2	292.184
Bioprinter	Met Pos	3	2	293.041
Bioprinter	Met Pos	3	2	293.14
Bioprinter	Met Pos	3	2	293.359
[truncated: 3,859 more rows]

## Sheet: SuppData. Fig1B
Method	CV
Bioprinter	10.1408
Bioprinter	16.0288
Bioprinter	16.8475
Bioprinter	12.3304
Bioprinter	11.0754
Bioprinter	9.80945
Bioprinter	10.8898
Bioprinter	14.1799
Lid	12.4972
Lid	11.0809
Lid	20.3611
Lid	13.2039
Lid	14.7528
Lid	8.34252
Lid	8.59733
Lid	9.75324

## Sheet: SuppData. Fig1C
CYP	Well Type	BioRep	Resp
1A2	No Met	1	0.787879
1A2	No Met	1	1.63636
1A2	No Met	1	0.878788
1A2	No Met	1	1.18182
1A2	No Met	1	1.09091
1A2	No Met	1	0.969697
1A2	No Met	1	0.909091
1A2	No Met	1	1.24242
1A2	No Met	1	0.939394
1A2	No Met	1	1.0303
1A2	No Met	1	1.24242
1A2	No Met	1	0.848485
1A2	No Met	1	1.12121
1A2	No Met	1	0.939394
2C9	No Met	1	0.878788
2C9	No Met	1	1
2C9	No Met	1	0.787879
2C9	No Met	1	1.15152
2C9	No Met	1	1.09091
2C9	No Met	1	1.18182
2C9	No Met	1	1.18182
2C9	No Met	1	0.909091
2C9	No Met	1	0.878788
2C9	No Met	1	0.939394
2C9	No Met	1	0.878788
2C9	No Met	1	1
2C9	No Met	1	0.787879
2C9	No Met	1	1.30303
2C9	No Met	1	1.18182
3A4	No Met	1	1.38158
3A4	No Met	1	1.25
3A4	No Met	1	0.868421
3A4	No Met	1	0.802632
3A4	No Met	1	0.947368
3A4	No Met	1	1.07895
3A4	No Met	1	1.19737
3A4	No Met	1	0.697368
3A4	No Met	1	1.35526
3A4	No Met	1	1.05263
3A4	No Met	1	1.17105
3A4	No Met	1	0.921053
3A4	No Met	1	0.763158
3A4	No Met	1	1.06579
3A4	No Met	1	0.921053
3A4	No Met	1	0.881579
2B6	No Met	1	0.935484
2B6	No Met	1	1.29032
2B6	No Met	1	1.90323
2B6	No Met	1	0.935484
2B6	No Met	1	1.09677
2B6	No Met	1	1.19355
2B6	No Met	1	0.903226
2B6	No Met	1	0.806452
2B6	No Met	1	0.741935
2B6	No Met	1	0.870968
2B6	No Met	1	1.16129
2B6	No Met	1	1.54839
2B6	No Met	1	1.06452
2B6	No Met	1	0.903226
2B6	No Met	1	1.19355
2B6	No Met	1	0.935484
1A2	Met Pos	1	179.667
1A2	Met Pos	1	206.848
1A2	Met Pos	1	213.636
1A2	Met Pos	1	185.879
1A2	Met Pos	1	207.424
1A2	Met Pos	1	202.697
1A2	Met Pos	1	184.697
1A2	Met Pos	1	186.182
1A2	Met Pos	1	240.364
1A2	Met Pos	1	251.152
1A2	Met Pos	1	241.909
1A2	Met Pos	1	230.636
1A2	Met Pos	1	210.636
1A2	Met Pos	1	117.394
1A2	Met Pos	1	90.7879
1A2	Met Pos	1	227.576
1A2	Met Pos	1	187.939
1A2	Met Pos	1	233.909
1A2	Met Pos	1	204.182
1A2	Met Pos	1	189.727
1A2	Met Pos	1	223.818
1A2	Met Pos	1	193.576
1A2	Met Pos	1	191.091
1A2	Met Pos	1	199.273
1A2	Met Pos	1	237.97
1A2	Met Pos	1	243.303
1A2	Met Pos	1	243.242
1A2	Met Pos	1	237.152
1A2	Met Pos	1	238.727
1A2	Met Pos	1	247.818
1A2	Met Pos	1	235.03
1A2	Met Pos	1	240.394
1A2	Met Pos	1	179.303
1A2	Met Pos	1	207.545
1A2	Met Pos	1	183.727
1A2	Met Pos	1	178
1A2	Met Pos	1	200.697
1A2	Met Pos	1	178.455
1A2	Met Pos	1	183.303
1A2	Met Pos	1	182.576
1A2	Met Pos	1	204.636
1A2	Met Pos	1	217.091
1A2	Met Pos	1	221.03
1A2	Met Pos	1	220.273
1A2	Met Pos	1	237.758
1A2	Met Pos	1	227.242
1A2	Met Pos	1	218.636
1A2	Met Pos	1	209.03
2C9	Met Pos	1	17.5152
2C9	Met Pos	1	16.5152
2C9	Met Pos	1	16.7879
2C9	Met Pos	1	19.6667
2C9	Met Pos	1	17.0909
2C9	Met Pos	1	20.1212
2C9	Met Pos	1	16.8788
2C9	Met Pos	1	18.1818
2C9	Met Pos	1	20.3333
2C9	Met Pos	1	18.5455
2C9	Met Pos	1	18.0303
2C9	Met Pos	1	17.7576
2C9	Met Pos	1	19.0909
2C9	Met Pos	1	15.6667
2C9	Met Pos	1	19.8485
2C9	Met Pos	1	18
2C9	Met Pos	1	17.0606
2C9	Met Pos	1	16.9394
2C9	Met Pos	1	19.8788
2C9	Met Pos	1	17
2C9	Met Pos	1	18.3636
2C9	Met Pos	1	16.8182
2C9	Met Pos	1	19.2727
2C9	Met Pos	1	19.9091
2C9	Met Pos	1	20.697
2C9	Met Pos	1	18.5152
2C9	Met Pos	1	21.3333
2C9	Met Pos	1	20.6667
2C9	Met Pos	1	20.1515
2C9	Met Pos	1	18.7273
2C9	Met Pos	1	19.9697
2C9	Met Pos	1	19.2727
2C9	Met Pos	1	20.5152
2C9	Met Pos	1	16.9091
2C9	Met Pos	1	18.6667
2C9	Met Pos	1	22.2727
2C9	Met Pos	1	20.697
2C9	Met Pos	1	17.3939
2C9	Met Pos	1	19.5152
2C9	Met Pos	1	17.7273
2C9	Met Pos	1	17.8485
2C9	Met Pos	1	19.4545
2C9	Met Pos	1	15.8485
2C9	Met Pos	1	18.5758
2C9	Met Pos	1	15.4545
2C9	Met Pos	1	19.0606
2C9	Met Pos	1	13.697
2C9	Met Pos	1	17.1818
3A4	Met Pos	1	553.5
3A4	Met Pos	1	591.697
3A4	Met Pos	1	606.842
3A4	Met Pos	1	456.711
3A4	Met Pos	1	618.816
3A4	Met Pos	1	478.184
3A4	Met Pos	1	550.092
3A4	Met Pos	1	547.105
3A4	Met Pos	1	583.092
3A4	Met Pos	1	498.632
3A4	Met Pos	1	525.289
3A4	Met Pos	1	474.579
3A4	Met Pos	1	625.158
3A4	Met Pos	1	541.974
3A4	Met Pos	1	615.816
3A4	Met Pos	1	496.474
3A4	Met Pos	1	630.75
3A4	Met Pos	1	691.776
3A4	Met Pos	1	670.013
3A4	Met Pos	1	629.776
3A4	Met Pos	1	578.026
3A4	Met Pos	1	642.947
3A4	Met Pos	1	609.5
3A4	Met Pos	1	627.868
3A4	Met Pos	1	525.645
3A4	Met Pos	1	518.789
3A4	Met Pos	1	510.118
3A4	Met Pos	1	525.434
3A4	Met Pos	1	575.513
3A4	Met Pos	1	566.855
3A4	Met Pos	1	581.553
3A4	Met Pos	1	595.447
3A4	Met Pos	1	637.855
3A4	Met Pos	1	567.342
3A4	Met Pos	1	576.368
3A4	Met Pos	1	585.882
3A4	Met Pos	1	575.763
3A4	Met Pos	1	535.066
3A4	Met Pos	1	526.868
3A4	Met Pos	1	557.171
3A4	Met Pos	1	581.987
3A4	Met Pos	1	537.355
3A4	Met Pos	1	576.526
3A4	Met Pos	1	529.592
3A4	Met Pos	1	554.053
3A4	Met Pos	1	481.184
3A4	Met Pos	1	502.395
3A4	Met Pos	1	466.461
2B6	Met Pos	1	1.12903
2B6	Met Pos	1	1.54839
2B6	Met Pos	1	1.54839
2B6	Met Pos	1	1.74194
2B6	Met Pos	1	1.87097
2B6	Met Pos	1	1.83871
2B6	Met Pos	1	1.90323
2B6	Met Pos	1	2.54839
2B6	Met Pos	1	1.96774
2B6	Met Pos	1	1.87097
2B6	Met Pos	1	2.19355
2B6	Met Pos	1	2.41935
2B6	Met Pos	1	1.80645
2B6	Met Pos	1	1.54839
2B6	Met Pos	1	1
2B6	Met Pos	1	1.64516
2B6	Met Pos	1	1.09677
2B6	Met Pos	1	1.51613
2B6	Met Pos	1	0.83871
2B6	Met Pos	1	1.41935
2B6	Met Pos	1	1.25806
2B6	Met Pos	1	1.54839
2B6	Met Pos	1	1.67742
2B6	Met Pos	1	1.64516
2B6	Met Pos	1	1.64516
2B6	Met Pos	1	1.3871
2B6	Met Pos	1	1.67742
2B6	Met Pos	1	1.35484
2B6	Met Pos	1	1.41935
2B6	Met Pos	1	1.32258
2B6	Met Pos	1	1
2B6	Met Pos	1	1.35484
2B6	Met Pos	1	1.77419
2B6	Met Pos	1	1.06452
2B6	Met Pos	1	1.32258
2B6	Met Pos	1	1.35484
2B6	Met Pos	1	0.935484
2B6	Met Pos	1	1.51613
2B6	Met Pos	1	1.03226
2B6	Met Pos	1	1
2B6	Met Pos	1	1.3871
2B6	Met Pos	1	1.03226
2B6	Met Pos	1	1.35484
2B6	Met Pos	1	1.51613
2B6	Met Pos	1	1.09677
2B6	Met Pos	1	1.12903
2B6	Met Pos	1	0.548387
2B6	Met Pos	1	1.54839
1A2	No Met	2	1.54839
1A2	No Met	2	1.12903
1A2	No Met	2	1.64516
1A2	No Met	2	0.967742
1A2	No Met	2	0.806452
1A2	No Met	2	0.774194
1A2	No Met	2	1.09677
1A2	No Met	2	1.3871
1A2	No Met	2	1.54839
1A2	No Met	2	0.806452
1A2	No Met	2	1.12903
1A2	No Met	2	0.967742
1A2	No Met	2	1
1A2	No Met	2	0.548387
1A2	No Met	2	0.774194
2C9	No Met	2	1.04478
2C9	No Met	2	1.10448
2C9	No Met	2	1.07463
2C9	No Met	2	0.626866
2C9	No Met	2	1.13433
2C9	No Met	2	0.955224
2C9	No Met	2	1.28358
2C9	No Met	2	0.716418
2C9	No Met	2	1.16418
2C9	No Met	2	0.955224
2C9	No Met	2	1.07463
2C9	No Met	2	1.19403
2C9	No Met	2	0.925373
2C9	No Met	2	0.626866
2C9	No Met	2	0.746269
2C9	No Met	2	0.746269
3A4	No Met	2	1
3A4	No Met	2	1.12308
3A4	No Met	2	0.784615
3A4	No Met	2	0.846154
3A4	No Met	2	1.06154
3A4	No Met	2	0.923077
3A4	No Met	2	1.23077
3A4	No Met	2	1.52308
3A4	No Met	2	1
3A4	No Met	2	1.04615
3A4	No Met	2	0.892308
3A4	No Met	2	1.15385
3A4	No Met	2	1.27692
3A4	No Met	2	0.753846
3A4	No Met	2	0.846154
3A4	No Met	2	0.784615
2B6	No Met	2	0.957746
2B6	No Met	2	0.760563
2B6	No Met	2	1.09859
2B6	No Met	2	0.732394
2B6	No Met	2	1.07042
2B6	No Met	2	1.07042
2B6	No Met	2	1.07042
2B6	No Met	2	1.35211
2B6	No Met	2	1.40845
2B6	No Met	2	0.873239
2B6	No Met	2	0.957746
2B6	No Met	2	1.1831
2B6	No Met	2	1.04225
2B6	No Met	2	0.704225
2B6	No Met	2	0.450704
2B6	No Met	2	0.788732
1A2	Met Pos	2	278.935
1A2	Met Pos	2	254.097
1A2	Met Pos	2	291.516
1A2	Met Pos	2	308.226
1A2	Met Pos	2	279.677
1A2	Met Pos	2	270.097
1A2	Met Pos	2	317.355
1A2	Met Pos	2	275.387
1A2	Met Pos	2	251.71
1A2	Met Pos	2	263.29
1A2	Met Pos	2	271.323
1A2	Met Pos	2	242.839
1A2	Met Pos	2	258.581
1A2	Met Pos	2	264.419
1A2	Met Pos	2	259.194
1A2	Met Pos	2	247.645
1A2	Met Pos	2	296.548
1A2	Met Pos	2	277.677
1A2	Met Pos	2	287.677
1A2	Met Pos	2	324.387
1A2	Met Pos	2	300.677
1A2	Met Pos	2	273
1A2	Met Pos	2	296.355
1A2	Met Pos	2	291.613
1A2	Met Pos	2	273.129
1A2	Met Pos	2	268.516
1A2	Met Pos	2	264.032
1A2	Met Pos	2	263.258
1A2	Met Pos	2	256.742
1A2	Met Pos	2	244.29
1A2	Met Pos	2	255.645
1A2	Met Pos	2	260.258
1A2	Met Pos	2	254.29
1A2	Met Pos	2	268.29
1A2	Met Pos	2	301.613
1A2	Met Pos	2	280.742
1A2	Met Pos	2	262.29
1A2	Met Pos	2	297.677
1A2	Met Pos	2	279.968
1A2	Met Pos	2	250.613
1A2	Met Pos	2	252.419
1A2	Met Pos	2	250.613
1A2	Met Pos	2	258.71
1A2	Met Pos	2	251.226
1A2	Met Pos	2	235.065
1A2	Met Pos	2	237.29
1A2	Met Pos	2	250.387
1A2	Met Pos	2	222.032
2C9	Met Pos	2	15.5821
2C9	Met Pos	2	18.597
2C9	Met Pos	2	17.1343
2C9	Met Pos	2	15.2537
2C9	Met Pos	2	17.403
2C9	Met Pos	2	18.9552
2C9	Met Pos	2	15.0149
2C9	Met Pos	2	19.6716
2C9	Met Pos	2	15.403
2C9	Met Pos	2	15.0448
2C9	Met Pos	2	16.2388
2C9	Met Pos	2	13.2239
2C9	Met Pos	2	15.2239
2C9	Met Pos	2	12.7463
2C9	Met Pos	2	12.806
2C9	Met Pos	2	5.73134
2C9	Met Pos	2	13.5821
2C9	Met Pos	2	16.9552
2C9	Met Pos	2	16.6866
2C9	Met Pos	2	18.8657
2C9	Met Pos	2	18.6866
2C9	Met Pos	2	15.5224
2C9	Met Pos	2	18.0896
2C9	Met Pos	2	19.7313
2C9	Met Pos	2	18.1791
2C9	Met Pos	2	16.6269
2C9	Met Pos	2	17.4627
2C9	Met Pos	2	15.7313
2C9	Met Pos	2	15.6716
2C9	Met Pos	2	17.2239
2C9	Met Pos	2	12.5373
2C9	Met Pos	2	7.8806
2C9	Met Pos	2	11.5522
2C9	Met Pos	2	16.9851
2C9	Met Pos	2	15.3433
2C9	Met Pos	2	16.9254
2C9	Met Pos	2	15.0149
2C9	Met Pos	2	7.55224
2C9	Met Pos	2	10.0896
2C9	Met Pos	2	16.8657
2C9	Met Pos	2	15.1343
2C9	Met Pos	2	13.2836
2C9	Met Pos	2	16.5672
2C9	Met Pos	2	17.3134
2C9	Met Pos	2	15.0746
2C9	Met Pos	2	15.1045
2C9	Met Pos	2	15.8806
2C9	Met Pos	2	11.9403
3A4	Met Pos	2	442.231
3A4	Met Pos	2	374.708
3A4	Met Pos	2	412.323
3A4	Met Pos	2	390.446
3A4	Met Pos	2	524.969
3A4	Met Pos	2	384.862
3A4	Met Pos	2	482.585
3A4	Met Pos	2	449.354
3A4	Met Pos	2	520.892
3A4	Met Pos	2	416.738
3A4	Met Pos	2	503.369
3A4	Met Pos	2	415.277
3A4	Met Pos	2	524.185
3A4	Met Pos	2	411.831
3A4	Met Pos	2	491.938
3A4	Met Pos	2	395.462
3A4	Met Pos	2	476.477
3A4	Met Pos	2	505.862
3A4	Met Pos	2	522.569
3A4	Met Pos	2	521.415
3A4	Met Pos	2	510.908
3A4	Met Pos	2	531.108
3A4	Met Pos	2	561.2
3A4	Met Pos	2	540.938
3A4	Met Pos	2	514.585
3A4	Met Pos	2	495.154
3A4	Met Pos	2	479.154
3A4	Met Pos	2	454.354
3A4	Met Pos	2	478.4
3A4	Met Pos	2	472.369
3A4	Met Pos	2	538.338
3A4	Met Pos	2	469.769
3A4	Met Pos	2	490.262
3A4	Met Pos	2	458.077
3A4	Met Pos	2	505.585
3A4	Met Pos	2	466.692
3A4	Met Pos	2	449.6
3A4	Met Pos	2	417.646
3A4	Met Pos	2	488.569
3A4	Met Pos	2	443.215
3A4	Met Pos	2	443.354
3A4	Met Pos	2	399.185
3A4	Met Pos	2	463.231
3A4	Met Pos	2	361.092
3A4	Met Pos	2	418.569
3A4	Met Pos	2	405
3A4	Met Pos	2	432.369
3A4	Met Pos	2	416.785
2B6	Met Pos	2	2.16901
2B6	Met Pos	2	1.52113
2B6	Met Pos	2	2
2B6	Met Pos	2	2.59155
2B6	Met Pos	2	1.80282
2B6	Met Pos	2	1.69014
2B6	Met Pos	2	2.02817
2B6	Met Pos	2	2.11268
2B6	Met Pos	2	2.50704
2B6	Met Pos	2	2.56338
2B6	Met Pos	2	2.22535
2B6	Met Pos	2	1.69014
2B6	Met Pos	2	1.07042
2B6	Met Pos	2	1.74648
2B6	Met Pos	2	1.01408
2B6	Met Pos	2	1.46479
2B6	Met Pos	2	1.91549
2B6	Met Pos	2	1.5493
2B6	Met Pos	2	1.6338
2B6	Met Pos	2	1.77465
2B6	Met Pos	2	1.94366
2B6	Met Pos	2	2.14085
2B6	Met Pos	2	1.74648
2B6	Met Pos	2	2.08451
2B6	Met Pos	2	1.71831
2B6	Met Pos	2	2.25352
2B6	Met Pos	2	2.05634
2B6	Met Pos	2	1.74648
2B6	Met Pos	2	2.4507
2B6	Met Pos	2	1.85915
2B6	Met Pos	2	1.21127
2B6	Met Pos	2	1.91549
2B6	Met Pos	2	1.52113
2B6	Met Pos	2	1.12676
2B6	Met Pos	2	1.04225
2B6	Met Pos	2	1.1831
2B6	Met Pos	2	1.6338
2B6	Met Pos	2	1.35211
2B6	Met Pos	2	1.40845
2B6	Met Pos	2	1.1831
2B6	Met Pos	2	1.57746
2B6	Met Pos	2	1.15493
2B6	Met Pos	2	1.35211
2B6	Met Pos	2	1.35211
2B6	Met Pos	2	1.07042
2B6	Met Pos	2	1.43662
2B6	Met Pos	2	0.704225
2B6	Met Pos	2	0.788732
1A2	No Met	3	1.10811
1A2	No Met	3	1.05405
1A2	No Met	3	0.72973
1A2	No Met	3	1
1A2	No Met	3	0.594595
1A2	No Met	3	1.10811
1A2	No Met	3	1.37838
1A2	No Met	3	1.02703
1A2	No Met	3	0.837838
1A2	No Met	3	1
1A2	No Met	3	0.891892
1A2	No Met	3	0.783784
1A2	No Met	3	0.405405
1A2	No Met	3	1.2973
1A2	No Met	3	0.918919
2C9	No Met	3	2.06557
2C9	No Met	3	0.983607
2C9	No Met	3	0.852459
2C9	No Met	3	1.04918
2C9	No Met	3	0.95082
2C9	No Met	3	1.11475
2C9	No Met	3	1.37705
2C9	No Met	3	0.819672
2C9	No Met	3	1.01639
2C9	No Met	3	0.557377
2C9	No Met	3	0.557377
2C9	No Met	3	1.27869
2C9	No Met	3	1.2459
2C9	No Met	3	0.852459
2C9	No Met	3	0.852459
2C9	No Met	3	1.01639
3A4	No Met	3	0.908046
3A4	No Met	3	0.781609
3A4	No Met	3	1.13793
3A4	No Met	3	0.965517
3A4	No Met	3	1.05747
3A4	No Met	3	0.988506
3A4	No Met	3	1.04598
3A4	No Met	3	1.08046
3A4	No Met	3	0.850575
3A4	No Met	3	1.01149
3A4	No Met	3	1.09195
3A4	No Met	3	0.804598
3A4	No Met	3	1.04598
3A4	No Met	3	0.908046
3A4	No Met	3	1.16092
3A4	No Met	3	0.643678
1A2	Met Pos	3	275.459
1A2	Met Pos	3	294.405
1A2	Met Pos	3	259.568
1A2	Met Pos	3	273.054
1A2	Met Pos	3	288.459
1A2	Met Pos	3	242.73
1A2	Met Pos	3	286.946
1A2	Met Pos	3	295.459
1A2	Met Pos	3	274.973
1A2	Met Pos	3	264.784
1A2	Met Pos	3	283.108
1A2	Met Pos	3	260.324
1A2	Met Pos	3	275.649
1A2	Met Pos	3	277.243
1A2	Met Pos	3	273.189
1A2	Met Pos	3	204.946
1A2	Met Pos	3	256.135
1A2	Met Pos	3	266.838
1A2	Met Pos	3	296.027
1A2	Met Pos	3	280.622
1A2	Met Pos	3	269.838
1A2	Met Pos	3	289.351
1A2	Met Pos	3	292.784
1A2	Met Pos	3	260.324
1A2	Met Pos	3	265.108
1A2	Met Pos	3	264.946
1A2	Met Pos	3	253.541
1A2	Met Pos	3	248.703
1A2	Met Pos	3	254.324
1A2	Met Pos	3	255.459
1A2	Met Pos	3	233.432
1A2	Met Pos	3	205.541
1A2	Met Pos	3	258.838
1A2	Met Pos	3	258.324
1A2	Met Pos	3	243.541
1A2	Met Pos	3	261.162
1A2	Met Pos	3	258.622
1A2	Met Pos	3	250.676
1A2	Met Pos	3	256.757
1A2	Met Pos	3	245.811
1A2	Met Pos	3	250.595
1A2	Met Pos	3	251.054
1A2	Met Pos	3	247.919
1A2	Met Pos	3	236.459
1A2	Met Pos	3	232
1A2	Met Pos	3	233.865
1A2	Met Pos	3	210.405
1A2	Met Pos	3	217.73
2C9	Met Pos	3	17.8689
2C9	Met Pos	3	18.623
2C9	Met Pos	3	17.9672
2C9	Met Pos	3	18.8852
2C9	Met Pos	3	23.4098
2C9	Met Pos	3	16.7213
2C9	Met Pos	3	16.0656
2C9	Met Pos	3	19.377
2C9	Met Pos	3	19.4426
2C9	Met Pos	3	21.5738
2C9	Met Pos	3	17.6393
2C9	Met Pos	3	16.5574
2C9	Met Pos	3	18.7541
2C9	Met Pos	3	15.377
2C9	Met Pos	3	15.7377
2C9	Met Pos	3	14.7213
2C9	Met Pos	3	19.9344
2C9	Met Pos	3	17.7705
2C9	Met Pos	3	20.8852
2C9	Met Pos	3	20.1639
2C9	Met Pos	3	16.8852
2C9	Met Pos	3	19.1148
2C9	Met Pos	3	17.8361
2C9	Met Pos	3	22.0984
2C9	Met Pos	3	20.0984
2C9	Met Pos	3	16.8197
2C9	Met Pos	3	15.7377
2C9	Met Pos	3	18.2623
2C9	Met Pos	3	17.1148
2C9	Met Pos	3	15.8689
2C9	Met Pos	3	19.377
2C9	Met Pos	3	14.2623
2C9	Met Pos	3	14.6557
2C9	Met Pos	3	16.2295
2C9	Met Pos	3	21.4098
2C9	Met Pos	3	20.3279
2C9	Met Pos	3	18.4262
2C9	Met Pos	3	19.5738
2C9	Met Pos	3	20.6885
2C9	Met Pos	3	18
2C9	Met Pos	3	18.3607
2C9	Met Pos	3	18.623
2C9	Met Pos	3	15.6393
2C9	Met Pos	3	17.541
2C9	Met Pos	3	19.2459
2C9	Met Pos	3	16.2295
2C9	Met Pos	3	16.7541
2C9	Met Pos	3	13.082
3A4	Met Pos	3	435.782
3A4	Met Pos	3	450.897
3A4	Met Pos	3	557.678
3A4	Met Pos	3	535.402
3A4	Met Pos	3	601.092
3A4	Met Pos	3	420.966
3A4	Met Pos	3	547.448
3A4	Met Pos	3	477.195
3A4	Met Pos	3	543.575
3A4	Met Pos	3	421.23
3A4	Met Pos	3	528.586
3A4	Met Pos	3	430.54
3A4	Met Pos	3	549.851
3A4	Met Pos	3	465.874
3A4	Met Pos	3	528.368
3A4	Met Pos	3	396.782
3A4	Met Pos	3	504.736
3A4	Met Pos	3	641
3A4	Met Pos	3	635.828
3A4	Met Pos	3	617.31
3A4	Met Pos	3	593.644
3A4	Met Pos	3	532.954
3A4	Met Pos	3	561.885
3A4	Met Pos	3	548.851
3A4	Met Pos	3	595.977
3A4	Met Pos	3	553.471
3A4	Met Pos	3	551.782
3A4	Met Pos	3	510.609
3A4	Met Pos	3	593.506
3A4	Met Pos	3	562.425
3A4	Met Pos	3	574.333
3A4	Met Pos	3	491.586
3A4	Met Pos	3	438.517
3A4	Met Pos	3	558.023
3A4	Met Pos	3	563.057
3A4	Met Pos	3	503.057
3A4	Met Pos	3	524.839
3A4	Met Pos	3	494.276
3A4	Met Pos	3	559.046
3A4	Met Pos	3	507.966
3A4	Met Pos	3	516.977
3A4	Met Pos	3	494.54
3A4	Met Pos	3	477.184
3A4	Met Pos	3	371.782
3A4	Met Pos	3	551.138
3A4	Met Pos	3	498.264
3A4	Met Pos	3	522.724
3A4	Met Pos	3	439.655
1A2	No Met	4	1.07812
1A2	No Met	4	0.828125
1A2	No Met	4	0.828125
1A2	No Met	4	1
1A2	No Met	4	1.07812
1A2	No Met	4	0.78125
1A2	No Met	4	0.875
1A2	No Met	4	1.01562
1A2	No Met	4	1.01562
1A2	No Met	4	0.65625
1A2	No Met	4	1.01562
1A2	No Met	4	1.01562
1A2	No Met	4	0.734375
1A2	No Met	4	0.765625
1A2	No Met	4	1.35938
2C9	No Met	4	1.44643
2C9	No Met	4	0.875
2C9	No Met	4	1.42857
2C9	No Met	4	0.803571
2C9	No Met	4	1.375
2C9	No Met	4	0.732143
2C9	No Met	4	1
2C9	No Met	4	1.05357
2C9	No Met	4	0.839286
2C9	No Met	4	1.30357
2C9	No Met	4	0.875
2C9	No Met	4	0.892857
2C9	No Met	4	1.19643
2C9	No Met	4	0.767857
2C9	No Met	4	1
2C9	No Met	4	1.66071
3A4	No Met	4	0.921162
3A4	No Met	4	0.921162
3A4	No Met	4	1.3029
3A4	No Met	4	1.18672
3A4	No Met	4	1.10373
3A4	No Met	4	1.02075
3A4	No Met	4	1.12863
3A4	No Met	4	0.904564
3A4	No Met	4	1.17012
3A4	No Met	4	0.979253
3A4	No Met	4	1.05394
3A4	No Met	4	0.912863
3A4	No Met	4	1.38589
3A4	No Met	4	0.979253
3A4	No Met	4	0.846473
3A4	No Met	4	0.73029
1A2	Met Pos	4	202.688
1A2	Met Pos	4	225.078
1A2	Met Pos	4	228.047
1A2	Met Pos	4	226.391
1A2	Met Pos	4	237.438
1A2	Met Pos	4	250.344
1A2	Met Pos	4	244.719
1A2	Met Pos	4	227.906
1A2	Met Pos	4	204.375
1A2	Met Pos	4	208.078
1A2	Met Pos	4	202.875
1A2	Met Pos	4	192.281
1A2	Met Pos	4	195.016
1A2	Met Pos	4	192
1A2	Met Pos	4	199.656
1A2	Met Pos	4	180.219
1A2	Met Pos	4	231.703
1A2	Met Pos	4	237.219
1A2	Met Pos	4	226.984
1A2	Met Pos	4	226.906
1A2	Met Pos	4	267.281
1A2	Met Pos	4	255.891
1A2	Met Pos	4	269.562
1A2	Met Pos	4	277.328
1A2	Met Pos	4	219.938
1A2	Met Pos	4	218.828
1A2	Met Pos	4	223.094
1A2	Met Pos	4	210.766
1A2	Met Pos	4	190.656
1A2	Met Pos	4	187.812
1A2	Met Pos	4	214.547
1A2	Met Pos	4	204.5
1A2	Met Pos	4	208.5
1A2	Met Pos	4	252.016
1A2	Met Pos	4	237.266
1A2	Met Pos	4	227.062
1A2	Met Pos	4	248.938
1A2	Met Pos	4	235.094
1A2	Met Pos	4	248.984
1A2	Met Pos	4	249.688
1A2	Met Pos	4	222.453
1A2	Met Pos	4	211.562
1A2	Met Pos	4	212.562
1A2	Met Pos	4	202.453
1A2	Met Pos	4	205.797
1A2	Met Pos	4	200.734
1A2	Met Pos	4	209.234
1A2	Met Pos	4	193.297
2C9	Met Pos	4	13.8214
2C9	Met Pos	4	14.9107
2C9	Met Pos	4	15.8571
2C9	Met Pos	4	16.6607
2C9	Met Pos	4	17.0893
2C9	Met Pos	4	14.4286
2C9	Met Pos	4	15.4643
2C9	Met Pos	4	16.3929
2C9	Met Pos	4	14.4464
2C9	Met Pos	4	16.2143
2C9	Met Pos	4	14.6786
2C9	Met Pos	4	14.5
2C9	Met Pos	4	14.625
2C9	Met Pos	4	13.5357
2C9	Met Pos	4	13.3036
2C9	Met Pos	4	11.4464
2C9	Met Pos	4	14.1071
2C9	Met Pos	4	12.0179
2C9	Met Pos	4	11.1071
2C9	Met Pos	4	16.4107
2C9	Met Pos	4	17.7321
2C9	Met Pos	4	20
2C9	Met Pos	4	18.7143
2C9	Met Pos	4	18.3393
2C9	Met Pos	4	16.9286
2C9	Met Pos	4	17.8214
2C9	Met Pos	4	17.3214
2C9	Met Pos	4	15.0179
2C9	Met Pos	4	16.4286
2C9	Met Pos	4	15.0893
2C9	Met Pos	4	16.5357
2C9	Met Pos	4	13.9286
2C9	Met Pos	4	12.0893
2C9	Met Pos	4	15.5
2C9	Met Pos	4	17.8393
2C9	Met Pos	4	16.7857
2C9	Met Pos	4	18.5536
2C9	Met Pos	4	18.8393
2C9	Met Pos	4	17.4107
2C9	Met Pos	4	18.0357
2C9	Met Pos	4	18.5357
2C9	Met Pos	4	18.0179
2C9	Met Pos	4	17.9464
2C9	Met Pos	4	13.8929
2C9	Met Pos	4	15.5536
2C9	Met Pos	4	14.4464
2C9	Met Pos	4	16.9643
2C9	Met Pos	4	12.75
3A4	Met Pos	4	451.817
3A4	Met Pos	4	436.448
3A4	Met Pos	4	579.61
3A4	Met Pos	4	575.012
3A4	Met Pos	4	618.44
3A4	Met Pos	4	547.237
3A4	Met Pos	4	632.581
3A4	Met Pos	4	582.581
3A4	Met Pos	4	672.963
3A4	Met Pos	4	590.249
3A4	Met Pos	4	654.191
3A4	Met Pos	4	560.108
3A4	Met Pos	4	616.656
3A4	Met Pos	4	615.71
3A4	Met Pos	4	576.598
3A4	Met Pos	4	432.523
3A4	Met Pos	4	572.365
3A4	Met Pos	4	592.357
3A4	Met Pos	4	644.498
3A4	Met Pos	4	647.71
3A4	Met Pos	4	637.237
3A4	Met Pos	4	668
3A4	Met Pos	4	720.78
3A4	Met Pos	4	708.506
3A4	Met Pos	4	728.191
3A4	Met Pos	4	690.705
3A4	Met Pos	4	699.718
3A4	Met Pos	4	673.925
3A4	Met Pos	4	685.17
3A4	Met Pos	4	607.286
3A4	Met Pos	4	633.386
3A4	Met Pos	4	565.743
3A4	Met Pos	4	485.568
3A4	Met Pos	4	418.456
3A4	Met Pos	4	353.369
3A4	Met Pos	4	519.585
3A4	Met Pos	4	600.108
3A4	Met Pos	4	610.091
3A4	Met Pos	4	667.585
3A4	Met Pos	4	623.444
3A4	Met Pos	4	613.485
3A4	Met Pos	4	585.477
3A4	Met Pos	4	608.971
3A4	Met Pos	4	569.378
3A4	Met Pos	4	615.959
3A4	Met Pos	4	500.813
3A4	Met Pos	4	559.062
3A4	Met Pos	4	485.394

[truncated: 3 more sheets: SuppData. Fig1D, SuppData. Fig2A, SuppData. Fig2B]
